# Supplementary material for: [μ-1,3-Dioxo-1,3-bis(pyridin-2-yl)propane-2,2-diido-κ2 N,C 2:κ2 C 2,N′]bis[(1,3-diphenylpropane-1,3-dionato-κ2 O,O′)palladium(II)](Pd—Pd)
Source: Acta Crystallogr Sect E Struct Rep Online. 2011 May 14;67(Pt 6):m749–50. doi: 10.1107/S1600536811017144 (PMC3120612; doi:10.1107/S1600536811017144)
Supplement: Supplementary file 1 [file e-67-0m749-sup1.cif]

##############################################################################
#                                                                            #
# This CIF contains the data in a paper accepted for publication in          #
# Acta Crystallographica Section E. It conforms to the requirements of       #
# Notes for Authors for Acta Crystallographica Section E, and has been       #
# peer reviewed under the auspices of the IUCr Commission on Journals.       #
#                                                                            #
# Full details of the Crystallographic Information File format               #
# are given in the paper "The Crystallographic Information File (CIF):       #
# a New Standard Archive File for Crystallography" by S. R. Hall, F. H.      #
# Allen and I. D. Brown [Acta Cryst. (1991), A47, 655-685].                  #
#                                                                            #
# The current version of the core CIF dictionary is obtainable from          #
# ftp://ftp.iucr.org/pub/cif_core.dic.                                       #
#                                                                            #
# Software is freely available for graphical display of the structure(s)     #
# in this CIF. For information consult the CIF software page                 #
# http://www.iucr.org/resources/cif/software.                                #
#                                                                            #
# This file may be used for bona fide research purposes within the           #
# scientific community so long as proper attribution is given to the journal # 
# article from which it was obtained.                                        #
#                                                                            #
##############################################################################
data_I
_audit_creation_method     'WinGX routine CIF_UPDATE'
_chemical_name_systematic
;
[\m-1,3-Dioxo-1,3-bis(pyridin-2-yl)propane-2,2-diido-
\k^2^<i>N</i>,<i>C</i>^2^:\k^2^<i>C</i>^2^,<i>N</i>']bis[(1,3-
diphenylpropane-1,3-dionato-
\k^2^<i>O</i>,<i>O</i>')palladium(II)](<i>Pd</i>---<i>Pd</i>)
;
_chemical_name_common     ?
_chemical_formula_moiety     'C43 H30 N2 O6 Pd2'
_chemical_formula_sum     'C43 H30 N2 O6 Pd2'
_chemical_formula_iupac     '[Pd2 (C13 H8 N2 O2) (C15 H11 O2)2]'
_chemical_formula_weight     883.49
_chemical_melting_point     ?
_symmetry_cell_setting     monoclinic
_symmetry_space_group_name_H-M     'P 21/n'
_symmetry_space_group_name_Hall     '-P 2yn'
loop_
    _symmetry_equiv_pos_as_xyz
    'x, y, z'
    '-x+1/2, y+1/2, -z+1/2'
    '-x, -y, -z'
    'x-1/2, -y-1/2, z-1/2'
_cell_length_a     15.2535(5)
_cell_length_b     10.6912(4)
_cell_length_c     20.9236(7)
_cell_angle_alpha     90
_cell_angle_beta     96.498(2)
_cell_angle_gamma     90
_cell_volume     3390.3(2)
_cell_formula_units_Z     4
_cell_measurement_reflns_used     9963
_cell_measurement_theta_min     4.2533
_cell_measurement_theta_max     68.1951
_cell_measurement_temperature     100(2)
_exptl_crystal_description     'block-like'
_exptl_crystal_colour     'clear pink'
_exptl_crystal_size_max     0.21
_exptl_crystal_size_mid     0.14
_exptl_crystal_size_min     0.11
_exptl_crystal_density_diffrn     1.731
_exptl_crystal_density_meas     ?
_exptl_crystal_density_method     'not measured'
_exptl_crystal_F_000     1768
_exptl_absorpt_coefficient_mu     9.021
_exptl_absorpt_correction_type     numerical
_exptl_absorpt_process_details
                              '[SADABS (Bruker, 2004); SORTAV (Blessing, 1995)]'
_exptl_absorpt_correction_T_min     0.258
_exptl_absorpt_correction_T_max     0.451
_exptl_special_details
;
;
_diffrn_ambient_temperature     100(2)
_diffrn_radiation_type     CuK\a
_diffrn_radiation_wavelength     1.54178
_diffrn_radiation_source     'Enhance (Cu) X-ray Source'
_diffrn_radiation_monochromator     graphite
_diffrn_measurement_device_type     'Bruker SMART APEXII CCD area-detector'
_diffrn_measurement_method     '\f and \w scans'
_diffrn_reflns_number     21234
_diffrn_reflns_av_R_equivalents     0.0327
_diffrn_reflns_theta_min     3.41
_diffrn_reflns_theta_max     69.19
_diffrn_reflns_theta_full     67.7
_diffrn_measured_fraction_theta_max     0.971
_diffrn_measured_fraction_theta_full     0.981
_diffrn_reflns_limit_h_min     -18
_diffrn_reflns_limit_h_max     18
_diffrn_reflns_limit_k_min     -12
_diffrn_reflns_limit_k_max     12
_diffrn_reflns_limit_l_min     -25
_diffrn_reflns_limit_l_max     24
_refine_special_details
;
Refinement of <i>F</i>^2^ against ALL reflections. The weighted <i>R</i>-factor
<i>wR</i> and goodness of fit <i>S</i> are based on <i>F</i>^2^, conventional
<i>R</i>-factors <i>R</i> are based on <i>F</i>, with <i>F</i> set to zero for
negative <i>F</i>^2^. The threshold expression of <i>F</i>^2^ >
\s(<i>F</i>^2^) is used only for calculating <i>R</i>-factors(gt) <i>etc</i>.
and is not relevant to the choice of reflections for refinement.
<i>R</i>-factors based on <i>F</i>^2^ are statistically about twice as large
as those based on <i>F</i>, and <i>R</i>- factors based on ALL data will be
even larger.
;
_reflns_number_total     6139
_reflns_number_gt     5506
_reflns_threshold_expression     >2sigma(I)
_refine_ls_structure_factor_coef     Fsqd
_refine_ls_matrix_type     full
_refine_ls_R_factor_all     0.0345
_refine_ls_R_factor_gt     0.0296
_refine_ls_wR_factor_gt     0.0723
_refine_ls_wR_factor_ref     0.0746
_refine_ls_goodness_of_fit_ref     1.071
_refine_ls_restrained_S_all     1.071
_refine_ls_number_reflns     6139
_refine_ls_number_parameters     478
_refine_ls_number_restraints     0
_refine_ls_hydrogen_treatment     constr
_refine_ls_weighting_scheme     calc
_refine_ls_weighting_details
         'calc w=1/[\s^2^(Fo^2^)+(0.0409P)^2^+2.5899P] where P=(Fo^2^+2Fc^2^)/3'
_atom_sites_solution_hydrogens     geom
_atom_sites_solution_primary     direct
_atom_sites_solution_secondary     difmap
_refine_ls_shift/su_max     0.002
_refine_ls_shift/su_mean     0
_refine_diff_density_max     0.813
_refine_diff_density_min     -0.514
_refine_ls_extinction_method     none
_refine_ls_extinction_coef     ?
loop_
    _atom_type_symbol
    _atom_type_description
    _atom_type_scat_dispersion_real
    _atom_type_scat_dispersion_imag
    _atom_type_scat_source
    C C 0.0181 0.0091 'International Tables Vol C Tables 4.2.6.8 and 6.1.1.4'
    H H 0 0 'International Tables Vol C Tables 4.2.6.8 and 6.1.1.4'
    N N 0.0311 0.018 'International Tables Vol C Tables 4.2.6.8 and 6.1.1.4'
    O O 0.0492 0.0322 'International Tables Vol C Tables 4.2.6.8 and 6.1.1.4'
    Pd Pd 0.1215 3.9337 'International Tables Vol C Tables 4.2.6.8 and 6.1.1.4'
_computing_data_collection     'APEX2 (Bruker, 2004)'
_computing_cell_refinement     'SAINT (Bruker, 2004)'
_computing_data_reduction     'SAINT (Bruker, 2004)'
_computing_structure_solution     'SHELXS97 (Sheldrick, 2008)'
_computing_structure_refinement     'SHELXL97 (Sheldrick, 2008)'
_computing_molecular_graphics     'ORTEP-3 for Windows (Farrugia, 1997)'
_computing_publication_material
                                   'WinGX publication routines (Farrugia, 1999)'
loop_
    _atom_site_type_symbol
    _atom_site_label
    _atom_site_fract_x
    _atom_site_fract_y
    _atom_site_fract_z
    _atom_site_U_iso_or_equiv
    _atom_site_adp_type
    _atom_site_calc_flag
    _atom_site_refinement_flags
    _atom_site_occupancy
    _atom_site_disorder_assembly
    _atom_site_disorder_group
    Pd Pd1 0.570612(13) 0.61433(2) 0.261676(10) 0.01556(7) Uani d . 1 . .
    Pd Pd2 0.606750(13) 0.68131(2) 0.406689(10) 0.01624(7) Uani d . 1 . .
    O O1 0.72762(15) 0.3937(2) 0.38650(11) 0.0240(5) Uani d . 1 . .
    O O2 0.53896(15) 0.3249(2) 0.35850(11) 0.0241(5) Uani d . 1 . .
    O O3 0.72555(13) 0.7416(2) 0.38639(10) 0.0192(5) Uani d . 1 . .
    O O4 0.60128(14) 0.8183(2) 0.47560(11) 0.0228(5) Uani d . 1 . .
    O O5 0.55041(14) 0.7120(2) 0.17549(10) 0.0195(5) Uani d . 1 . .
    O O6 0.44018(14) 0.6156(2) 0.27046(10) 0.0199(5) Uani d . 1 . .
    N N1 0.69998(17) 0.5927(2) 0.25269(12) 0.0182(5) Uani d . 1 . .
    N N2 0.48873(17) 0.6133(3) 0.42465(12) 0.0192(6) Uani d . 1 . .
    C C1 0.6179(3) 1.1108(3) 0.65876(16) 0.0302(8) Uani d . 1 . .
    H H1 0.6072 1.1569 0.6959 0.036 Uiso calc R 1 . .
    C C2 0.5509(2) 1.0413(3) 0.62577(16) 0.0283(8) Uani d . 1 . .
    H H2 0.494 1.0406 0.6401 0.034 Uiso calc R 1 . .
    C C3 0.5660(2) 0.9730(3) 0.57223(15) 0.0239(7) Uani d . 1 . .
    H H3 0.5197 0.9243 0.5505 0.029 Uiso calc R 1 . .
    C C4 0.6492(2) 0.9746(3) 0.54944(15) 0.0208(7) Uani d . 1 . .
    C C5 0.7161(2) 1.0456(3) 0.58301(15) 0.0247(7) Uani d . 1 . .
    H H5 0.7729 1.0479 0.5685 0.03 Uiso calc R 1 . .
    C C6 0.7005(3) 1.1131(3) 0.63761(17) 0.0310(8) Uani d . 1 . .
    H H6 0.7466 1.1606 0.6603 0.037 Uiso calc R 1 . .
    C C7 0.6621(2) 0.8976(3) 0.49176(15) 0.0206(7) Uani d . 1 . .
    C C8 0.7378(2) 0.9144(3) 0.45997(15) 0.0228(7) Uani d . 1 . .
    H H8 0.774 0.9844 0.4727 0.027 Uiso calc R 1 . .
    C C9 0.7652(2) 0.8387(3) 0.41170(15) 0.0196(7) Uani d . 1 . .
    C C10 0.8509(2) 0.8657(3) 0.38645(15) 0.0177(6) Uani d . 1 . .
    C C11 0.9201(2) 0.9295(3) 0.42223(15) 0.0209(7) Uani d . 1 . .
    H H11 0.9117 0.9639 0.463 0.025 Uiso calc R 1 . .
    C C12 1.0011(2) 0.9427(3) 0.39847(16) 0.0235(7) Uani d . 1 . .
    H H12 1.048 0.9852 0.4233 0.028 Uiso calc R 1 . .
    C C13 1.0137(2) 0.8946(3) 0.33912(16) 0.0220(7) Uani d . 1 . .
    H H13 1.0694 0.9033 0.3233 0.026 Uiso calc R 1 . .
    C C14 0.9450(2) 0.8333(3) 0.30213(15) 0.0211(7) Uani d . 1 . .
    H H14 0.9533 0.8017 0.2608 0.025 Uiso calc R 1 . .
    C C15 0.8647(2) 0.8188(3) 0.32613(15) 0.0199(7) Uani d . 1 . .
    H H15 0.8181 0.7762 0.3011 0.024 Uiso calc R 1 . .
    C C16 0.4325(2) 0.6731(3) 0.45877(15) 0.0235(7) Uani d . 1 . .
    H H16 0.4439 0.7577 0.4709 0.028 Uiso calc R 1 . .
    C C17 0.3579(2) 0.6143(4) 0.47686(16) 0.0264(8) Uani d . 1 . .
    H H17 0.3177 0.659 0.4998 0.032 Uiso calc R 1 . .
    C C18 0.3431(2) 0.4908(4) 0.46119(15) 0.0267(8) Uani d . 1 . .
    H H18 0.2938 0.4482 0.4749 0.032 Uiso calc R 1 . .
    C C19 0.4006(2) 0.4283(3) 0.42515(15) 0.0225(7) Uani d . 1 . .
    H H19 0.3911 0.3431 0.4134 0.027 Uiso calc R 1 . .
    C C20 0.4722(2) 0.4936(3) 0.40686(14) 0.0191(6) Uani d . 1 . .
    C C21 0.5399(2) 0.4372(3) 0.36911(14) 0.0181(6) Uani d . 1 . .
    C C22 0.60569(19) 0.5277(3) 0.34791(13) 0.0163(6) Uani d . 1 . .
    C C23 0.69515(19) 0.4714(3) 0.34852(14) 0.0171(6) Uani d . 1 . .
    C C24 0.7462(2) 0.5184(3) 0.29614(14) 0.0188(6) Uani d . 1 . .
    C C25 0.8322(2) 0.4823(3) 0.29069(16) 0.0240(7) Uani d . 1 . .
    H H25 0.8632 0.4294 0.322 0.029 Uiso calc R 1 . .
    C C26 0.8717(2) 0.5249(3) 0.23869(16) 0.0250(7) Uani d . 1 . .
    H H26 0.9303 0.5004 0.2334 0.03 Uiso calc R 1 . .
    C C27 0.8257(2) 0.6037(3) 0.19421(16) 0.0247(7) Uani d . 1 . .
    H H27 0.8528 0.6357 0.1589 0.03 Uiso calc R 1 . .
    C C28 0.7392(2) 0.6351(3) 0.20222(15) 0.0215(7) Uani d . 1 . .
    H H28 0.7069 0.6877 0.1714 0.026 Uiso calc R 1 . .
    C C29 0.2731(2) 0.5563(3) 0.29292(16) 0.0245(7) Uani d . 1 . .
    H H29 0.3203 0.5081 0.3137 0.029 Uiso calc R 1 . .
    C C30 0.1895(2) 0.5464(3) 0.31316(16) 0.0259(7) Uani d . 1 . .
    H H30 0.1798 0.4916 0.3474 0.031 Uiso calc R 1 . .
    C C31 0.1207(2) 0.6166(3) 0.28318(17) 0.0259(7) Uani d . 1 . .
    H H31 0.0638 0.6109 0.2972 0.031 Uiso calc R 1 . .
    C C32 0.1347(2) 0.6949(3) 0.23298(17) 0.0259(7) Uani d . 1 . .
    H H32 0.0871 0.7423 0.2121 0.031 Uiso calc R 1 . .
    C C33 0.2177(2) 0.7047(3) 0.21288(16) 0.0226(7) Uani d . 1 . .
    H H33 0.2267 0.759 0.1783 0.027 Uiso calc R 1 . .
    C C34 0.2884(2) 0.6356(3) 0.24288(15) 0.0188(6) Uani d . 1 . .
    C C35 0.3805(2) 0.6491(3) 0.22559(15) 0.0184(6) Uani d . 1 . .
    C C36 0.3939(2) 0.6962(3) 0.16506(15) 0.0194(6) Uani d . 1 . .
    H H36 0.3426 0.7093 0.1356 0.023 Uiso calc R 1 . .
    C C37 0.4753(2) 0.7263(3) 0.14297(15) 0.0191(6) Uani d . 1 . .
    C C38 0.4770(2) 0.7789(3) 0.07671(15) 0.0204(7) Uani d . 1 . .
    C C39 0.4025(2) 0.8285(3) 0.04050(16) 0.0241(7) Uani d . 1 . .
    H H39 0.3479 0.8302 0.0583 0.029 Uiso calc R 1 . .
    C C40 0.4067(2) 0.8753(3) -0.02085(16) 0.0269(8) Uani d . 1 . .
    H H40 0.3557 0.9104 -0.0444 0.032 Uiso calc R 1 . .
    C C41 0.4861(2) 0.8705(3) -0.04777(16) 0.0272(8) Uani d . 1 . .
    H H41 0.4892 0.9005 -0.0902 0.033 Uiso calc R 1 . .
    C C42 0.5604(2) 0.8218(3) -0.01227(17) 0.0276(8) Uani d . 1 . .
    H H42 0.6148 0.8196 -0.0304 0.033 Uiso calc R 1 . .
    C C43 0.5565(2) 0.7762(3) 0.04929(16) 0.0241(7) Uani d . 1 . .
    H H43 0.608 0.743 0.073 0.029 Uiso calc R 1 . .
loop_
    _atom_site_aniso_label
    _atom_site_aniso_U_11
    _atom_site_aniso_U_22
    _atom_site_aniso_U_33
    _atom_site_aniso_U_12
    _atom_site_aniso_U_13
    _atom_site_aniso_U_23
    Pd1 0.01383(12) 0.02008(13) 0.01257(12) -0.00005(8) 0.00055(8) -0.00060(8)
    Pd2 0.01407(12) 0.02168(13) 0.01308(12) 0.00017(8) 0.00203(8) -0.00249(9)
    O1 0.0213(11) 0.0311(13) 0.0199(12) 0.0073(10) 0.0032(9) 0.0035(10)
    O2 0.0229(11) 0.0264(13) 0.0232(12) -0.0018(10) 0.0029(9) -0.0004(10)
    O3 0.0168(10) 0.0227(12) 0.0187(11) -0.0024(9) 0.0050(8) -0.0040(9)
    O4 0.0198(11) 0.0286(13) 0.0203(11) -0.0013(9) 0.0040(9) -0.0092(10)
    O5 0.0202(11) 0.0232(11) 0.0150(11) -0.0014(9) 0.0011(8) 0.0029(9)
    O6 0.0155(10) 0.0269(12) 0.0170(11) 0.0025(9) 0.0009(8) -0.0008(9)
    N1 0.0175(13) 0.0222(14) 0.0149(13) -0.0015(11) 0.0015(10) -0.0029(11)
    N2 0.0158(13) 0.0289(15) 0.0129(13) 0.0014(11) 0.0015(10) 0.0014(11)
    C1 0.047(2) 0.0281(19) 0.0159(16) 0.0071(16) 0.0066(15) -0.0057(14)
    C2 0.0357(19) 0.0303(19) 0.0203(17) 0.0065(16) 0.0087(14) 0.0013(14)
    C3 0.0300(17) 0.0233(18) 0.0185(16) 0.0021(14) 0.0020(13) 0.0007(13)
    C4 0.0253(16) 0.0195(16) 0.0176(15) 0.0045(13) 0.0025(12) 0.0002(13)
    C5 0.0258(17) 0.0284(18) 0.0193(16) 0.0024(14) 0.0002(13) -0.0034(14)
    C6 0.038(2) 0.030(2) 0.0240(18) 0.0035(16) -0.0026(15) -0.0070(15)
    C7 0.0226(16) 0.0219(16) 0.0168(15) 0.0066(13) 0.0000(12) 0.0014(13)
    C8 0.0239(16) 0.0250(17) 0.0194(16) 0.0000(14) 0.0017(13) -0.0033(14)
    C9 0.0208(15) 0.0211(16) 0.0165(15) 0.0016(13) -0.0001(12) 0.0039(13)
    C10 0.0189(15) 0.0179(16) 0.0162(15) 0.0009(12) 0.0012(12) 0.0006(12)
    C11 0.0277(17) 0.0185(16) 0.0164(15) -0.0016(13) 0.0017(13) -0.0012(13)
    C12 0.0234(16) 0.0188(16) 0.0272(17) -0.0046(13) -0.0021(13) 0.0010(14)
    C13 0.0195(16) 0.0208(17) 0.0261(17) 0.0002(13) 0.0051(13) 0.0054(13)
    C14 0.0235(16) 0.0228(17) 0.0181(16) 0.0003(13) 0.0065(13) 0.0017(13)
    C15 0.0220(16) 0.0188(16) 0.0180(16) 0.0000(13) -0.0018(12) 0.0012(12)
    C16 0.0219(16) 0.0314(19) 0.0170(16) 0.0048(14) 0.0020(13) -0.0012(14)
    C17 0.0188(16) 0.044(2) 0.0166(16) 0.0075(15) 0.0031(13) 0.0035(15)
    C18 0.0157(15) 0.048(2) 0.0165(16) -0.0025(15) 0.0012(12) 0.0085(15)
    C19 0.0194(15) 0.0304(18) 0.0172(15) -0.0025(14) -0.0007(12) 0.0074(14)
    C20 0.0176(14) 0.0273(18) 0.0113(14) 0.0000(13) -0.0029(11) 0.0024(13)
    C21 0.0185(14) 0.0243(18) 0.0107(14) 0.0001(13) -0.0023(11) 0.0022(12)
    C22 0.0172(14) 0.0214(16) 0.0100(13) 0.0015(12) 0.0008(11) -0.0022(12)
    C23 0.0176(14) 0.0175(15) 0.0157(15) 0.0023(12) 0.0001(12) -0.0027(13)
    C24 0.0176(15) 0.0225(17) 0.0165(15) -0.0019(13) 0.0023(12) -0.0038(13)
    C25 0.0211(16) 0.0264(18) 0.0241(17) -0.0005(14) 0.0000(13) -0.0033(14)
    C26 0.0177(15) 0.0325(19) 0.0259(17) -0.0007(14) 0.0078(13) -0.0083(15)
    C27 0.0230(17) 0.0317(19) 0.0208(17) -0.0059(14) 0.0084(13) -0.0067(14)
    C28 0.0222(16) 0.0266(18) 0.0154(15) -0.0046(13) 0.0014(12) 0.0008(13)
    C29 0.0219(16) 0.0284(18) 0.0221(17) 0.0016(14) -0.0025(13) 0.0041(14)
    C30 0.0213(16) 0.0319(19) 0.0245(17) -0.0017(14) 0.0030(13) 0.0059(15)
    C31 0.0181(16) 0.035(2) 0.0253(18) -0.0021(14) 0.0044(13) -0.0020(15)
    C32 0.0197(16) 0.0307(19) 0.0266(18) 0.0063(14) -0.0005(13) 0.0015(15)
    C33 0.0233(16) 0.0261(18) 0.0182(16) 0.0020(14) 0.0013(13) 0.0016(13)
    C34 0.0182(15) 0.0215(16) 0.0165(15) -0.0002(13) 0.0011(12) -0.0049(13)
    C35 0.0182(15) 0.0158(15) 0.0206(16) 0.0018(12) -0.0006(12) -0.0043(12)
    C36 0.0197(15) 0.0205(16) 0.0171(15) 0.0011(13) -0.0016(12) -0.0007(13)
    C37 0.0232(16) 0.0152(15) 0.0184(15) 0.0006(12) 0.0000(12) -0.0023(12)
    C38 0.0259(16) 0.0157(15) 0.0189(15) -0.0030(13) -0.0002(12) -0.0024(13)
    C39 0.0275(17) 0.0224(17) 0.0221(17) -0.0021(14) 0.0013(13) -0.0041(14)
    C40 0.0344(19) 0.0234(18) 0.0209(17) -0.0038(15) -0.0056(14) -0.0004(14)
    C41 0.043(2) 0.0223(18) 0.0153(16) -0.0079(15) 0.0007(15) -0.0002(13)
    C42 0.0348(19) 0.0265(18) 0.0226(17) -0.0059(15) 0.0083(14) -0.0014(14)
    C43 0.0271(17) 0.0235(17) 0.0208(16) -0.0020(14) -0.0014(13) -0.0005(14)
_geom_special_details
;
All e.s.d.'s (except the e.s.d. in the dihedral angle between two l.s. planes)
are estimated using the full covariance matrix. The cell e.s.d.'s are taken
into account individually in the estimation of e.s.d.'s in distances, angles
and torsion angles; correlations between e.s.d.'s in cell parameters are only
used when they are defined by crystal symmetry. An approximate (isotropic)
treatment of cell e.s.d.'s is used for estimating e.s.d.'s involving l.s.
planes.
;
loop_
    _geom_bond_atom_site_label_1
    _geom_bond_atom_site_label_2
    _geom_bond_site_symmetry_2
    _geom_bond_distance
    _geom_bond_publ_flag
    Pd1 N1 . 2.017(3) y
    Pd1 O6 . 2.019(2) y
    Pd1 C22 . 2.045(3) y
    Pd1 O5 . 2.076(2) y
    Pd1 Pd2 . 3.1056(3) y
    Pd2 O3 . 2.013(2) y
    Pd2 N2 . 2.016(3) y
    Pd2 C22 . 2.051(3) y
    Pd2 O4 . 2.063(2) y
    O1 C23 . 1.216(4) ?
    O2 C21 . 1.221(4) ?
    O3 C9 . 1.285(4) ?
    O4 C7 . 1.274(4) ?
    O5 C37 . 1.273(4) ?
    O6 C35 . 1.283(4) ?
    N1 C24 . 1.345(4) ?
    N1 C28 . 1.350(4) ?
    N2 C16 . 1.338(4) ?
    N2 C20 . 1.348(4) ?
    C1 C6 . 1.382(5) ?
    C1 C2 . 1.384(5) ?
    C1 H1 . 0.95 ?
    C2 C3 . 1.378(5) ?
    C2 H2 . 0.95 ?
    C3 C4 . 1.406(5) ?
    C3 H3 . 0.95 ?
    C4 C5 . 1.395(5) ?
    C4 C7 . 1.492(4) ?
    C5 C6 . 1.394(5) ?
    C5 H5 . 0.95 ?
    C6 H6 . 0.95 ?
    C7 C8 . 1.408(5) ?
    C8 C9 . 1.394(5) ?
    C8 H8 . 0.95 ?
    C9 C10 . 1.493(4) ?
    C10 C15 . 1.396(4) ?
    C10 C11 . 1.400(4) ?
    C11 C12 . 1.390(5) ?
    C11 H11 . 0.95 ?
    C12 C13 . 1.378(5) ?
    C12 H12 . 0.95 ?
    C13 C14 . 1.394(5) ?
    C13 H13 . 0.95 ?
    C14 C15 . 1.385(5) ?
    C14 H14 . 0.95 ?
    C15 H15 . 0.95 ?
    C16 C17 . 1.389(5) ?
    C16 H16 . 0.95 ?
    C17 C18 . 1.374(5) ?
    C17 H17 . 0.95 ?
    C18 C19 . 1.391(5) ?
    C18 H18 . 0.95 ?
    C19 C20 . 1.386(4) ?
    C19 H19 . 0.95 ?
    C20 C21 . 1.496(4) ?
    C21 C22 . 1.496(4) ?
    C22 C23 . 1.490(4) ?
    C23 C24 . 1.501(4) ?
    C24 C25 . 1.384(4) ?
    C25 C26 . 1.380(5) ?
    C25 H25 . 0.95 ?
    C26 C27 . 1.386(5) ?
    C26 H26 . 0.95 ?
    C27 C28 . 1.390(5) ?
    C27 H27 . 0.95 ?
    C28 H28 . 0.95 ?
    C29 C34 . 1.387(5) ?
    C29 C30 . 1.392(5) ?
    C29 H29 . 0.95 ?
    C30 C31 . 1.382(5) ?
    C30 H30 . 0.95 ?
    C31 C32 . 1.378(5) ?
    C31 H31 . 0.95 ?
    C32 C33 . 1.383(5) ?
    C32 H32 . 0.95 ?
    C33 C34 . 1.397(5) ?
    C33 H33 . 0.95 ?
    C34 C35 . 1.496(4) ?
    C35 C36 . 1.399(4) ?
    C36 C37 . 1.410(4) ?
    C36 H36 . 0.95 ?
    C37 C38 . 1.499(4) ?
    C38 C39 . 1.397(5) ?
    C38 C43 . 1.399(5) ?
    C39 C40 . 1.386(5) ?
    C39 H39 . 0.95 ?
    C40 C41 . 1.393(5) ?
    C40 H40 . 0.95 ?
    C41 C42 . 1.385(5) ?
    C41 H41 . 0.95 ?
    C42 C43 . 1.385(5) ?
    C42 H42 . 0.95 ?
    C43 H43 . 0.95 ?
loop_
    _geom_angle_atom_site_label_1
    _geom_angle_atom_site_label_2
    _geom_angle_atom_site_label_3
    _geom_angle_site_symmetry_1
    _geom_angle_site_symmetry_3
    _geom_angle
    _geom_angle_publ_flag
    N1 Pd1 O6 . . 173.80(10) ?
    N1 Pd1 C22 . . 82.49(11) ?
    O6 Pd1 C22 . . 94.87(10) ?
    N1 Pd1 O5 . . 91.56(9) ?
    O6 Pd1 O5 . . 91.42(8) ?
    C22 Pd1 O5 . . 172.94(10) ?
    N1 Pd1 Pd2 . . 92.87(7) ?
    O6 Pd1 Pd2 . . 88.70(6) ?
    C22 Pd1 Pd2 . . 40.77(8) ?
    O5 Pd1 Pd2 . . 136.47(6) ?
    O3 Pd2 N2 . . 177.23(10) ?
    O3 Pd2 C22 . . 94.36(10) ?
    N2 Pd2 C22 . . 82.90(11) ?
    O3 Pd2 O4 . . 91.65(9) ?
    N2 Pd2 O4 . . 91.04(10) ?
    C22 Pd2 O4 . . 171.58(11) ?
    O3 Pd2 Pd1 . . 86.11(6) ?
    N2 Pd2 Pd1 . . 92.03(7) ?
    C22 Pd2 Pd1 . . 40.62(8) ?
    O4 Pd2 Pd1 . . 146.06(7) ?
    C9 O3 Pd2 . . 124.4(2) ?
    C7 O4 Pd2 . . 124.9(2) ?
    C37 O5 Pd1 . . 124.1(2) ?
    C35 O6 Pd1 . . 124.1(2) ?
    C24 N1 C28 . . 118.8(3) ?
    C24 N1 Pd1 . . 116.6(2) ?
    C28 N1 Pd1 . . 124.0(2) ?
    C16 N2 C20 . . 119.3(3) ?
    C16 N2 Pd2 . . 124.5(2) ?
    C20 N2 Pd2 . . 115.7(2) ?
    C6 C1 C2 . . 119.9(3) ?
    C6 C1 H1 . . 120.1 ?
    C2 C1 H1 . . 120.1 ?
    C3 C2 C1 . . 120.6(3) ?
    C3 C2 H2 . . 119.7 ?
    C1 C2 H2 . . 119.7 ?
    C2 C3 C4 . . 120.6(3) ?
    C2 C3 H3 . . 119.7 ?
    C4 C3 H3 . . 119.7 ?
    C5 C4 C3 . . 118.2(3) ?
    C5 C4 C7 . . 123.5(3) ?
    C3 C4 C7 . . 118.3(3) ?
    C6 C5 C4 . . 120.7(3) ?
    C6 C5 H5 . . 119.6 ?
    C4 C5 H5 . . 119.6 ?
    C1 C6 C5 . . 120.0(3) ?
    C1 C6 H6 . . 120 ?
    C5 C6 H6 . . 120 ?
    O4 C7 C8 . . 124.8(3) ?
    O4 C7 C4 . . 115.0(3) ?
    C8 C7 C4 . . 120.1(3) ?
    C9 C8 C7 . . 126.7(3) ?
    C9 C8 H8 . . 116.7 ?
    C7 C8 H8 . . 116.7 ?
    O3 C9 C8 . . 127.0(3) ?
    O3 C9 C10 . . 113.6(3) ?
    C8 C9 C10 . . 119.4(3) ?
    C15 C10 C11 . . 118.5(3) ?
    C15 C10 C9 . . 118.5(3) ?
    C11 C10 C9 . . 122.8(3) ?
    C12 C11 C10 . . 120.3(3) ?
    C12 C11 H11 . . 119.8 ?
    C10 C11 H11 . . 119.8 ?
    C13 C12 C11 . . 120.3(3) ?
    C13 C12 H12 . . 119.8 ?
    C11 C12 H12 . . 119.8 ?
    C12 C13 C14 . . 120.2(3) ?
    C12 C13 H13 . . 119.9 ?
    C14 C13 H13 . . 119.9 ?
    C15 C14 C13 . . 119.5(3) ?
    C15 C14 H14 . . 120.3 ?
    C13 C14 H14 . . 120.3 ?
    C14 C15 C10 . . 121.1(3) ?
    C14 C15 H15 . . 119.4 ?
    C10 C15 H15 . . 119.4 ?
    N2 C16 C17 . . 121.6(3) ?
    N2 C16 H16 . . 119.2 ?
    C17 C16 H16 . . 119.2 ?
    C18 C17 C16 . . 119.2(3) ?
    C18 C17 H17 . . 120.4 ?
    C16 C17 H17 . . 120.4 ?
    C17 C18 C19 . . 119.6(3) ?
    C17 C18 H18 . . 120.2 ?
    C19 C18 H18 . . 120.2 ?
    C20 C19 C18 . . 118.2(3) ?
    C20 C19 H19 . . 120.9 ?
    C18 C19 H19 . . 120.9 ?
    N2 C20 C19 . . 122.0(3) ?
    N2 C20 C21 . . 114.2(3) ?
    C19 C20 C21 . . 123.7(3) ?
    O2 C21 C22 . . 125.2(3) ?
    O2 C21 C20 . . 119.8(3) ?
    C22 C21 C20 . . 115.0(3) ?
    C23 C22 C21 . . 112.4(3) ?
    C23 C22 Pd1 . . 109.8(2) ?
    C21 C22 Pd1 . . 115.92(19) ?
    C23 C22 Pd2 . . 111.9(2) ?
    C21 C22 Pd2 . . 107.45(19) ?
    Pd1 C22 Pd2 . . 98.62(13) ?
    O1 C23 C22 . . 125.9(3) ?
    O1 C23 C24 . . 120.0(3) ?
    C22 C23 C24 . . 114.1(3) ?
    N1 C24 C25 . . 122.6(3) ?
    N1 C24 C23 . . 114.5(3) ?
    C25 C24 C23 . . 122.8(3) ?
    C26 C25 C24 . . 118.4(3) ?
    C26 C25 H25 . . 120.8 ?
    C24 C25 H25 . . 120.8 ?
    C25 C26 C27 . . 119.8(3) ?
    C25 C26 H26 . . 120.1 ?
    C27 C26 H26 . . 120.1 ?
    C26 C27 C28 . . 118.8(3) ?
    C26 C27 H27 . . 120.6 ?
    C28 C27 H27 . . 120.6 ?
    N1 C28 C27 . . 121.6(3) ?
    N1 C28 H28 . . 119.2 ?
    C27 C28 H28 . . 119.2 ?
    C34 C29 C30 . . 121.0(3) ?
    C34 C29 H29 . . 119.5 ?
    C30 C29 H29 . . 119.5 ?
    C31 C30 C29 . . 119.7(3) ?
    C31 C30 H30 . . 120.2 ?
    C29 C30 H30 . . 120.2 ?
    C32 C31 C30 . . 120.1(3) ?
    C32 C31 H31 . . 120 ?
    C30 C31 H31 . . 120 ?
    C31 C32 C33 . . 120.2(3) ?
    C31 C32 H32 . . 119.9 ?
    C33 C32 H32 . . 119.9 ?
    C32 C33 C34 . . 120.7(3) ?
    C32 C33 H33 . . 119.6 ?
    C34 C33 H33 . . 119.6 ?
    C29 C34 C33 . . 118.3(3) ?
    C29 C34 C35 . . 119.0(3) ?
    C33 C34 C35 . . 122.6(3) ?
    O6 C35 C36 . . 126.8(3) ?
    O6 C35 C34 . . 113.8(3) ?
    C36 C35 C34 . . 119.4(3) ?
    C35 C36 C37 . . 127.1(3) ?
    C35 C36 H36 . . 116.4 ?
    C37 C36 H36 . . 116.4 ?
    O5 C37 C36 . . 124.7(3) ?
    O5 C37 C38 . . 115.5(3) ?
    C36 C37 C38 . . 119.8(3) ?
    C39 C38 C43 . . 118.4(3) ?
    C39 C38 C37 . . 123.1(3) ?
    C43 C38 C37 . . 118.5(3) ?
    C40 C39 C38 . . 121.2(3) ?
    C40 C39 H39 . . 119.4 ?
    C38 C39 H39 . . 119.4 ?
    C39 C40 C41 . . 119.7(3) ?
    C39 C40 H40 . . 120.2 ?
    C41 C40 H40 . . 120.2 ?
    C42 C41 C40 . . 119.6(3) ?
    C42 C41 H41 . . 120.2 ?
    C40 C41 H41 . . 120.2 ?
    C43 C42 C41 . . 120.8(3) ?
    C43 C42 H42 . . 119.6 ?
    C41 C42 H42 . . 119.6 ?
    C42 C43 C38 . . 120.3(3) ?
    C42 C43 H43 . . 119.8 ?
    C38 C43 H43 . . 119.8 ?
loop_
    _geom_torsion_atom_site_label_1
    _geom_torsion_atom_site_label_2
    _geom_torsion_atom_site_label_3
    _geom_torsion_atom_site_label_4
    _geom_torsion_site_symmetry_1
    _geom_torsion_site_symmetry_2
    _geom_torsion_site_symmetry_3
    _geom_torsion_site_symmetry_4
    _geom_torsion
    _geom_torsion_publ_flag
    N1 Pd1 Pd2 O3 . . . . 26.32(10) ?
    O6 Pd1 Pd2 O3 . . . . -159.68(9) ?
    C22 Pd1 Pd2 O3 . . . . 101.33(14) ?
    O5 Pd1 Pd2 O3 . . . . -68.98(11) ?
    N1 Pd1 Pd2 N2 . . . . -151.63(11) ?
    O6 Pd1 Pd2 N2 . . . . 22.37(10) ?
    C22 Pd1 Pd2 N2 . . . . -76.62(15) ?
    O5 Pd1 Pd2 N2 . . . . 113.07(11) ?
    N1 Pd1 Pd2 C22 . . . . -75.01(15) ?
    O6 Pd1 Pd2 C22 . . . . 98.99(14) ?
    O5 Pd1 Pd2 C22 . . . . -170.31(15) ?
    N1 Pd1 Pd2 O4 . . . . 113.48(13) ?
    O6 Pd1 Pd2 O4 . . . . -72.51(13) ?
    C22 Pd1 Pd2 O4 . . . . -171.50(16) ?
    O5 Pd1 Pd2 O4 . . . . 18.18(14) ?
    C22 Pd2 O3 C9 . . . . -178.0(2) ?
    O4 Pd2 O3 C9 . . . . -3.9(2) ?
    Pd1 Pd2 O3 C9 . . . . 142.2(2) ?
    O3 Pd2 O4 C7 . . . . -2.2(3) ?
    N2 Pd2 O4 C7 . . . . 177.1(3) ?
    Pd1 Pd2 O4 C7 . . . . -87.7(3) ?
    N1 Pd1 O5 C37 . . . . 160.3(2) ?
    O6 Pd1 O5 C37 . . . . -14.3(2) ?
    Pd2 Pd1 O5 C37 . . . . -103.9(2) ?
    C22 Pd1 O6 C35 . . . . -172.5(2) ?
    O5 Pd1 O6 C35 . . . . 10.7(2) ?
    Pd2 Pd1 O6 C35 . . . . 147.2(2) ?
    C22 Pd1 N1 C24 . . . . 11.0(2) ?
    O5 Pd1 N1 C24 . . . . -172.8(2) ?
    Pd2 Pd1 N1 C24 . . . . 50.5(2) ?
    C22 Pd1 N1 C28 . . . . -177.4(3) ?
    O5 Pd1 N1 C28 . . . . -1.2(3) ?
    Pd2 Pd1 N1 C28 . . . . -137.9(2) ?
    C22 Pd2 N2 C16 . . . . -172.3(3) ?
    O4 Pd2 N2 C16 . . . . 13.6(3) ?
    Pd1 Pd2 N2 C16 . . . . -132.6(2) ?
    C22 Pd2 N2 C20 . . . . 15.8(2) ?
    O4 Pd2 N2 C20 . . . . -158.4(2) ?
    Pd1 Pd2 N2 C20 . . . . 55.4(2) ?
    C6 C1 C2 C3 . . . . 0.7(5) ?
    C1 C2 C3 C4 . . . . -1.2(5) ?
    C2 C3 C4 C5 . . . . 1.0(5) ?
    C2 C3 C4 C7 . . . . 179.2(3) ?
    C3 C4 C5 C6 . . . . -0.1(5) ?
    C7 C4 C5 C6 . . . . -178.3(3) ?
    C2 C1 C6 C5 . . . . 0.2(5) ?
    C4 C5 C6 C1 . . . . -0.4(5) ?
    Pd2 O4 C7 C8 . . . . 8.1(4) ?
    Pd2 O4 C7 C4 . . . . -171.0(2) ?
    C5 C4 C7 O4 . . . . 165.2(3) ?
    C3 C4 C7 O4 . . . . -12.9(4) ?
    C5 C4 C7 C8 . . . . -14.0(5) ?
    C3 C4 C7 C8 . . . . 167.8(3) ?
    O4 C7 C8 C9 . . . . -8.8(5) ?
    C4 C7 C8 C9 . . . . 170.3(3) ?
    Pd2 O3 C9 C8 . . . . 4.7(5) ?
    Pd2 O3 C9 C10 . . . . -177.73(19) ?
    C7 C8 C9 O3 . . . . 1.6(6) ?
    C7 C8 C9 C10 . . . . -175.8(3) ?
    O3 C9 C10 C15 . . . . 22.7(4) ?
    C8 C9 C10 C15 . . . . -159.5(3) ?
    O3 C9 C10 C11 . . . . -153.3(3) ?
    C8 C9 C10 C11 . . . . 24.5(5) ?
    C15 C10 C11 C12 . . . . -1.5(5) ?
    C9 C10 C11 C12 . . . . 174.5(3) ?
    C10 C11 C12 C13 . . . . 0.8(5) ?
    C11 C12 C13 C14 . . . . 0.6(5) ?
    C12 C13 C14 C15 . . . . -1.4(5) ?
    C13 C14 C15 C10 . . . . 0.7(5) ?
    C11 C10 C15 C14 . . . . 0.7(5) ?
    C9 C10 C15 C14 . . . . -175.4(3) ?
    C20 N2 C16 C17 . . . . 0.6(5) ?
    Pd2 N2 C16 C17 . . . . -171.0(2) ?
    N2 C16 C17 C18 . . . . 2.2(5) ?
    C16 C17 C18 C19 . . . . -2.8(5) ?
    C17 C18 C19 C20 . . . . 0.7(5) ?
    C16 N2 C20 C19 . . . . -2.8(4) ?
    Pd2 N2 C20 C19 . . . . 169.6(2) ?
    C16 N2 C20 C21 . . . . -179.9(3) ?
    Pd2 N2 C20 C21 . . . . -7.5(3) ?
    C18 C19 C20 N2 . . . . 2.1(4) ?
    C18 C19 C20 C21 . . . . 178.9(3) ?
    N2 C20 C21 O2 . . . . 169.4(3) ?
    C19 C20 C21 O2 . . . . -7.6(4) ?
    N2 C20 C21 C22 . . . . -9.8(4) ?
    C19 C20 C21 C22 . . . . 173.2(3) ?
    O2 C21 C22 C23 . . . . -34.5(4) ?
    C20 C21 C22 C23 . . . . 144.7(3) ?
    O2 C21 C22 Pd1 . . . . 92.8(3) ?
    C20 C21 C22 Pd1 . . . . -88.0(3) ?
    O2 C21 C22 Pd2 . . . . -158.0(2) ?
    C20 C21 C22 Pd2 . . . . 21.1(3) ?
    N1 Pd1 C22 C23 . . . . -13.8(2) ?
    O6 Pd1 C22 C23 . . . . 160.6(2) ?
    Pd2 Pd1 C22 C23 . . . . -117.1(3) ?
    N1 Pd1 C22 C21 . . . . -142.4(2) ?
    O6 Pd1 C22 C21 . . . . 31.9(2) ?
    Pd2 Pd1 C22 C21 . . . . 114.3(3) ?
    N1 Pd1 C22 Pd2 . . . . 103.31(12) ?
    O6 Pd1 C22 Pd2 . . . . -82.32(11) ?
    O3 Pd2 C22 C23 . . . . 36.6(2) ?
    N2 Pd2 C22 C23 . . . . -143.0(2) ?
    Pd1 Pd2 C22 C23 . . . . 115.5(3) ?
    O3 Pd2 C22 C21 . . . . 160.42(19) ?
    N2 Pd2 C22 C21 . . . . -19.19(19) ?
    Pd1 Pd2 C22 C21 . . . . -120.7(2) ?
    O3 Pd2 C22 Pd1 . . . . -78.84(11) ?
    N2 Pd2 C22 Pd1 . . . . 101.55(12) ?
    C21 C22 C23 O1 . . . . -34.0(4) ?
    Pd1 C22 C23 O1 . . . . -164.5(3) ?
    Pd2 C22 C23 O1 . . . . 87.0(3) ?
    C21 C22 C23 C24 . . . . 145.8(3) ?
    Pd1 C22 C23 C24 . . . . 15.2(3) ?
    Pd2 C22 C23 C24 . . . . -93.2(3) ?
    C28 N1 C24 C25 . . . . -0.8(5) ?
    Pd1 N1 C24 C25 . . . . 171.3(2) ?
    C28 N1 C24 C23 . . . . -177.1(3) ?
    Pd1 N1 C24 C23 . . . . -5.0(3) ?
    O1 C23 C24 N1 . . . . 172.6(3) ?
    C22 C23 C24 N1 . . . . -7.2(4) ?
    O1 C23 C24 C25 . . . . -3.7(5) ?
    C22 C23 C24 C25 . . . . 176.5(3) ?
    N1 C24 C25 C26 . . . . 0.3(5) ?
    C23 C24 C25 C26 . . . . 176.2(3) ?
    C24 C25 C26 C27 . . . . 1.1(5) ?
    C25 C26 C27 C28 . . . . -1.8(5) ?
    C24 N1 C28 C27 . . . . 0.1(5) ?
    Pd1 N1 C28 C27 . . . . -171.4(2) ?
    C26 C27 C28 N1 . . . . 1.3(5) ?
    C34 C29 C30 C31 . . . . -0.2(5) ?
    C29 C30 C31 C32 . . . . 0.8(5) ?
    C30 C31 C32 C33 . . . . -0.8(5) ?
    C31 C32 C33 C34 . . . . 0.1(5) ?
    C30 C29 C34 C33 . . . . -0.4(5) ?
    C30 C29 C34 C35 . . . . 176.2(3) ?
    C32 C33 C34 C29 . . . . 0.5(5) ?
    C32 C33 C34 C35 . . . . -176.0(3) ?
    Pd1 O6 C35 C36 . . . . -3.6(4) ?
    Pd1 O6 C35 C34 . . . . 177.06(19) ?
    C29 C34 C35 O6 . . . . -19.8(4) ?
    C33 C34 C35 O6 . . . . 156.6(3) ?
    C29 C34 C35 C36 . . . . 160.7(3) ?
    C33 C34 C35 C36 . . . . -22.8(5) ?
    O6 C35 C36 C37 . . . . -5.9(5) ?
    C34 C35 C36 C37 . . . . 173.5(3) ?
    Pd1 O5 C37 C36 . . . . 10.6(4) ?
    Pd1 O5 C37 C38 . . . . -169.15(19) ?
    C35 C36 C37 O5 . . . . 1.7(5) ?
    C35 C36 C37 C38 . . . . -178.6(3) ?
    O5 C37 C38 C39 . . . . -164.2(3) ?
    C36 C37 C38 C39 . . . . 16.0(5) ?
    O5 C37 C38 C43 . . . . 17.0(4) ?
    C36 C37 C38 C43 . . . . -162.8(3) ?
    C43 C38 C39 C40 . . . . -0.6(5) ?
    C37 C38 C39 C40 . . . . -179.5(3) ?
    C38 C39 C40 C41 . . . . 1.4(5) ?
    C39 C40 C41 C42 . . . . -1.5(5) ?
    C40 C41 C42 C43 . . . . 0.9(5) ?
    C41 C42 C43 C38 . . . . -0.1(5) ?
    C39 C38 C43 C42 . . . . 0.0(5) ?
    C37 C38 C43 C42 . . . . 178.8(3) ?
data_global
_journal_date_recd_electronic     2011-05-03
_journal_date_accepted     2011-05-06
_journal_name_full     'Acta Crystallographica, Section E'
_journal_year     2011
_journal_volume     67
_journal_issue      6
_journal_page_first     m749
_journal_page_last     m750
_journal_paper_category     QM
_journal_coeditor_code     FF2010
_publ_contact_author_name     'Simona Maggini'
_publ_contact_author_address
;
Dipartimento di Ingegneria dei Materiali e Tecnologie Industriali
Universita' degli Studi di Trento
Via Mesiano 77, 38123 Trento, Italy
;
_publ_contact_author_email     'simonamaggini@gmail.com'
_publ_contact_author_fax     '+39 0461-881977'
_publ_contact_author_phone     '+39 0461-281977'
_publ_section_title
;\
[\m-1,3-Dioxo-1,3-bis(pyridin-2-yl)propane-2,2-diido-\
\k^2^<i>N</i>,<i>C</i>^2^:\k^2^<i>C</i>^2^,<i>N</i>']bis[(1,3-\
diphenylpropane-1,3-dionato-
\k^2^<i>O</i>,<i>O</i>')palladium(II)](<i>Pd</i>---<i>Pd</i>)
;
loop_
    _publ_author_name
    _publ_author_footnote
    _publ_author_address
    'Maggini, Simona'
;
Present address:
Dipartimento di Ingegneria dei Materiali e Tecnologie Industriali,
Universit\'a degli Studi di Trento,
Via Mesiano 77, 38123 Trento, Italy.
;
;
Department of Chemistry, University of North Carolina, Chapel Hill, NC
 27599-3290, USA.
;
    'White, Peter S.' .
;
Department of Chemistry, University of North Carolina, Chapel Hill, NC
 27599-3290, USA.
;
_publ_section_synopsis     .
