# Supplementary material for: [μ-1,3-Dioxo-1,3-bis(pyridin-2-yl)propane-2,2-diido-κ2 N,C 2:κ2 C 2,N′]bis[(1,3-diphenylpropane-1,3-dionato-κ2 O,O′)palladium(II)](Pd—Pd)
Source: Acta Crystallogr Sect E Struct Rep Online. 2011 May 14;67(Pt 6):m749–50. doi: 10.1107/S1600536811017144 (PMC3120612; doi:10.1107/S1600536811017144)
Supplement: Supplementary file 2 [file e-67-0m749-Isup2.hkl]

# 
# h,k,l, Fc-squared, Fo-squared, sigma(Fo-squared) and status flag 
# 
data_I
_shelx_title ' c09232 in P2(1)/n' 
_shelx_refln_list_code          4 
_shelx_F_calc_maximum      399.15 
_exptl_crystal_F_000      1768.00 
_reflns_d_resolution_high  0.8247 
 
loop_ 
 _symmetry_equiv_pos_as_xyz 
 'x, y, z' 
 '-x+1/2, y+1/2, -z+1/2' 
 '-x, -y, -z' 
 'x-1/2, -y-1/2, z-1/2' 
 
_cell_length_a    15.2535 
_cell_length_b    10.6912 
_cell_length_c    20.9236 
_cell_angle_alpha  90.000 
_cell_angle_beta   96.498 
_cell_angle_gamma  90.000 
 
_shelx_F_squared_multiplier     1.000 
 
loop_ 
 _refln_index_h 
 _refln_index_k 
 _refln_index_l 
 _refln_F_squared_calc 
 _refln_F_squared_meas 
 _refln_F_squared_sigma 
 _refln_observed_status 
   2   0   0    35726.33    37574.03    702.49 o 
   4   0   0    19341.64    20616.17    341.49 o 
   6   0   0    77966.30    82729.12   1690.18 o 
   8   0   0      249.07      401.18     62.64 o 
  10   0   0     2131.10     1898.01    108.69 o 
  12   0   0       31.10       85.63     31.39 o 
  14   0   0       32.39       83.56     53.46 o 
  16   0   0      645.25      574.25     49.82 o 
  18   0   0     4372.78     4409.03    176.94 o 
   1   1   0    66960.26    70171.78   2526.61 o 
   2   1   0    24894.14    24699.73    780.27 o 
   3   1   0     8504.72     9098.05    123.86 o 
   4   1   0    16064.64    16622.82    220.34 o 
   5   1   0     5456.02     5885.93     92.97 o 
   6   1   0     5109.39     5415.56    110.80 o 
   7   1   0    18588.01    19779.14    287.81 o 
   8   1   0    27340.06    28950.41    499.26 o 
   9   1   0      578.51      974.76     66.07 o 
  10   1   0     2050.32     2074.19     60.65 o 
  11   1   0      113.57      189.85     48.29 o 
  12   1   0      292.22      278.32     38.55 o 
  13   1   0     1720.82     1666.58     79.71 o 
  14   1   0       68.39       98.70     37.12 o 
  15   1   0      460.56      477.34     37.60 o 
  16   1   0     1728.25     1890.32     82.41 o 
  17   1   0      301.71      283.65     51.20 o 
  18   1   0      118.97      106.23     35.93 o 
   0   2   0      106.64      289.18     34.27 o 
   1   2   0      709.67      659.00     33.55 o 
   2   2   0     9979.27    10575.77    280.92 o 
   3   2   0    37773.52    37874.17    584.41 o 
   4   2   0     7014.45     7061.99     97.87 o 
   5   2   0     3259.87     3226.34     67.85 o 
   6   2   0    10126.15    10917.04    223.35 o 
   7   2   0    10188.37    10433.38    240.00 o 
   8   2   0     4430.24     4455.01     94.41 o 
   9   2   0    21925.01    22822.30    385.16 o 
  10   2   0     2912.16     2876.16     86.11 o 
  11   2   0       29.23      -31.64     31.64 o 
  12   2   0     2549.04     2468.27     77.00 o 
  13   2   0     2111.91     2059.10     71.90 o 
  14   2   0     3424.63     3403.58    116.76 o 
  15   2   0       51.31       40.44     37.70 o 
  16   2   0      564.76      476.55     44.56 o 
  17   2   0      405.08      410.06     52.60 o 
  18   2   0     1893.86     1812.52     72.19 o 
   1   3   0    55977.69    53997.53    961.60 o 
   2   3   0      250.83      394.24     38.07 o 
   3   3   0     1881.46     1928.87     55.97 o 
   4   3   0     7866.02     7878.49    162.41 o 
   5   3   0    19575.92    19403.82    369.99 o 
   6   3   0      320.87      336.98     46.60 o 
   7   3   0     7146.28     7348.15    179.21 o 
   8   3   0      536.36      661.14     40.53 o 
   9   3   0      354.40      415.00     37.06 o 
  10   3   0    12344.59    12541.75    269.57 o 
  11   3   0      162.05      193.27     32.28 o 
  12   3   0      880.29      916.32     61.35 o 
  13   3   0       73.66       50.78     43.23 o 
  14   3   0       58.47       56.12     49.70 o 
  15   3   0       20.40       45.44     28.67 o 
  16   3   0     3841.37     3651.49    157.14 o 
  17   3   0     2558.70     2708.22    122.74 o 
   0   4   0    57109.83    54702.01   1178.87 o 
   1   4   0      346.52      351.06     26.94 o 
   2   4   0     7479.63     7125.73    120.68 o 
   3   4   0      238.67      237.62     38.29 o 
   4   4   0     3800.77     3716.33    108.09 o 
   5   4   0     2408.93     2379.27     89.94 o 
   6   4   0    15103.55    14744.35    304.88 o 
   7   4   0     8065.52     7628.76    222.00 o 
   8   4   0     3216.67     2914.82     83.14 o 
   9   4   0       89.85      107.66     34.92 o 
  10   4   0      119.32      186.56     57.04 o 
  11   4   0     4746.41     4559.52    113.04 o 
  12   4   0     2487.67     2374.21     91.49 o 
  13   4   0     5767.73     5738.19    156.53 o 
  14   4   0     5331.69     5346.92    143.23 o 
  15   4   0     1326.20     1390.77     66.56 o 
  16   4   0     2756.58     2796.54    101.08 o 
   1   5   0     1269.05     1305.00     64.13 o 
   2   5   0      676.60      471.20     47.60 o 
   3   5   0     5898.75     5820.25    146.02 o 
   4   5   0     7433.30     7356.66    152.83 o 
   5   5   0     1178.06     1161.96     95.79 o 
   6   5   0      987.68      925.48     69.64 o 
   7   5   0    12083.09    11571.39    402.49 o 
   8   5   0     2848.06     2722.35    135.20 o 
   9   5   0    12861.91    12170.64    248.02 o 
  10   5   0      361.08      320.88     36.00 o 
  11   5   0      375.20      389.53     44.75 o 
  12   5   0      950.81     1020.50    100.39 o 
  13   5   0    17686.09    17397.04    340.86 o 
  14   5   0        7.66       34.22     48.29 o 
  15   5   0    14729.64    15215.11    356.40 o 
   0   6   0     5773.94     5959.80    200.48 o 
   1   6   0      616.16      663.26     98.47 o 
   2   6   0      174.80      213.70     38.27 o 
   3   6   0     2884.31     2816.98     78.46 o 
   4   6   0    18085.91    17954.38    321.47 o 
   5   6   0     6222.04     5896.34    138.91 o 
   6   6   0     1215.94     1506.98     78.17 o 
   7   6   0     4402.36     4272.11    119.45 o 
   8   6   0     6881.17     6384.31    166.11 o 
   9   6   0     6189.88     5867.01     95.39 o 
  10   6   0     2289.04     2078.51     72.42 o 
  11   6   0     9567.21     9161.39    173.88 o 
  12   6   0     1359.90     1375.23     90.94 o 
  13   6   0     1251.93     1482.88    194.47 o 
  14   6   0     8197.43     8706.92    316.41 o 
  15   6   0     1407.60     1555.55     85.28 o 
  16   6   0      531.51      500.49     52.65 o 
   1   7   0       41.30       36.98     25.22 o 
   2   7   0     1300.37     1332.71     87.19 o 
   3   7   0       82.02      148.64     45.32 o 
   4   7   0     2512.03     2347.63     86.64 o 
   5   7   0      166.16      218.45     42.00 o 
   6   7   0    15959.95    15655.29    347.81 o 
   7   7   0      678.23      913.96    165.55 o 
   8   7   0      502.75      573.81     43.20 o 
   9   7   0      757.22      779.98     53.98 o 
  10   7   0     6529.62     6354.36    318.01 o 
  11   7   0      757.79      740.39     77.15 o 
  12   7   0    16026.50    16094.73    549.93 o 
  13   7   0      881.96      950.31     84.16 o 
  14   7   0      319.11      352.56     55.82 o 
  15   7   0      559.87      615.67     62.17 o 
   0   8   0       83.48      146.30     40.55 o 
   1   8   0      243.93      260.40     33.07 o 
   2   8   0       19.74       34.35     38.45 o 
   3   8   0      827.05      911.37     50.33 o 
   4   8   0     5193.04     5025.75     94.81 o 
   5   8   0     1186.14     1158.52     63.28 o 
   6   8   0      388.86      422.44     42.72 o 
   7   8   0     3807.25     3624.28    118.49 o 
   8   8   0     7151.02     7010.83    138.53 o 
   9   8   0     1697.80     1677.10     64.25 o 
  10   8   0     6717.94     6812.35    174.13 o 
  11   8   0     1760.33     1858.64     99.02 o 
  12   8   0     2735.79     3101.95    157.81 o 
  13   8   0     1251.48     1316.43    133.10 o 
  14   8   0    11263.01    11600.03    260.77 o 
   1   9   0      406.97      395.91     34.75 o 
   2   9   0     3121.57     3083.34     79.11 o 
   3   9   0     2630.37     2746.15     87.51 o 
   4   9   0        3.04       16.10     28.39 o 
   5   9   0      248.95      295.39     37.55 o 
   6   9   0     1389.67     1483.40     70.93 o 
   7   9   0     5430.31     5751.02    158.61 o 
   8   9   0     1630.12     1734.35     63.59 o 
   9   9   0     6521.69     6716.24    135.80 o 
  10   9   0     1815.32     1814.82    147.25 o 
  11   9   0       57.72       44.73     45.96 o 
  13   9   0     5770.00     6058.83    242.29 o 
   0  10   0     8522.79     8411.55    220.24 o 
   1  10   0        6.56       57.14     32.02 o 
   2  10   0     1519.24     1443.40     66.78 o 
   3  10   0       89.95      130.10     29.22 o 
   4  10   0     2099.14     2059.96     65.67 o 
   5  10   0     8206.01     8301.31    177.40 o 
   6  10   0     1234.89     1299.60     84.67 o 
   7  10   0     1699.58     1676.89     91.71 o 
   8  10   0      440.97      460.49     92.95 o 
   9  10   0       14.09       48.89     53.98 o 
  10  10   0       17.94       41.29     54.30 o 
   1  11   0     2757.37     2730.35     85.34 o 
   2  11   0     3331.16     3484.95     95.65 o 
   3  11   0       65.78      112.49     58.70 o 
   4  11   0     5205.95     4962.40    371.40 o 
   5  11   0     2358.55     2462.83    180.12 o 
   6  11   0      806.27     1060.02    157.81 o 
   7  11   0        3.24       23.89     69.89 o 
   8  11   0       61.76      123.97     67.20 o 
   9  11   0     1605.36     1748.34     93.11 o 
   0  12   0     1127.45     1171.60    143.46 o 
   1  12   0     1653.73     1863.40    175.34 o 
   2  12   0      499.01      548.34    121.14 o 
   3  12   0     5411.56     6082.75    301.27 o 
   4  12   0      198.29      251.18     76.85 o 
   5  12   0      543.64      623.81    158.60 o 
   6  12   0       18.85       49.41     59.75 o 
 -15   0   1     1894.00     2007.08    105.51 o 
 -13   0   1     1660.58     1622.33    134.22 o 
 -11   0   1    11147.51    11098.30    261.59 o 
  -9   0   1    34209.48    33598.39    689.85 o 
  -7   0   1      169.22      173.58     48.25 o 
  -5   0   1    48165.92    51093.49    861.66 o 
  -3   0   1   128420.55   135713.66   2118.14 o 
  -1   0   1      143.35      243.88     19.13 o 
   1   0   1   105053.56    99492.91   2140.98 o 
   3   0   1      310.87      457.51     46.23 o 
   5   0   1     1545.05     1808.45     87.67 o 
   7   0   1     8626.99     8991.10    290.91 o 
   9   0   1      227.79      279.43     54.97 o 
  11   0   1     8423.04     8142.49    263.68 o 
  13   0   1     1861.48     1518.34    131.70 o 
  15   0   1     7241.71     7319.32    223.72 o 
  17   0   1     1320.53     1374.79     82.79 o 
 -18   1   1      230.75      222.98     92.45 o 
 -17   1   1      491.95      363.43     76.51 o 
 -16   1   1     1216.22     1204.15     82.29 o 
 -15   1   1        7.06       42.51     50.47 o 
 -14   1   1      172.97      144.33     37.98 o 
 -13   1   1     7766.75     7702.35    127.64 o 
 -12   1   1      817.76      795.32     47.10 o 
 -11   1   1    13933.50    13800.20    229.39 o 
 -10   1   1    10647.76    10563.51    157.99 o 
  -9   1   1        8.75       12.44     24.27 o 
  -8   1   1    12580.09    13835.47    243.02 o 
  -7   1   1    95195.20   102309.11   1477.40 o 
  -6   1   1     7787.54     8247.66    127.69 o 
  -5   1   1    37784.89    39821.08    508.65 o 
  -4   1   1    29722.52    32036.51    367.50 o 
  -3   1   1    17135.51    18659.60    201.17 o 
  -2   1   1    14634.74    15816.22    333.74 o 
  -1   1   1   109473.93   111426.23   2873.09 o 
   0   1   1     7463.93     7276.86    174.54 o 
   1   1   1     2398.78     2527.15     48.03 o 
   2   1   1    64412.73    64782.05   5021.13 o 
   3   1   1    13233.11    13466.55    314.85 o 
   4   1   1     4160.24     4663.80    103.84 o 
   5   1   1     5363.20     5532.75     96.59 o 
   6   1   1     1759.06     1892.07     53.08 o 
   7   1   1     1007.31     1143.90     47.96 o 
   8   1   1     4990.14     5332.54    122.00 o 
   9   1   1     2110.01     2257.96     92.53 o 
  10   1   1      136.19       89.12     37.31 o 
  11   1   1     1800.76     1794.40     67.56 o 
  12   1   1     2557.24     2487.20     71.54 o 
  13   1   1     5139.13     5027.96    118.96 o 
  14   1   1     4924.83     4960.02    127.49 o 
  15   1   1      444.15      423.18     40.46 o 
  16   1   1       70.41       55.70     33.18 o 
  17   1   1     7049.38     6920.78    155.76 o 
  18   1   1     1332.41     1343.66     63.98 o 
 -18   2   1       30.97       70.38     33.79 o 
 -17   2   1     3459.02     3522.76    164.18 o 
 -16   2   1      270.89      224.09     45.63 o 
 -15   2   1       17.09       61.30     37.20 o 
 -14   2   1      393.01      399.46     44.44 o 
 -13   2   1     1106.09     1052.58     50.02 o 
 -12   2   1     5912.74     5439.55    104.77 o 
 -11   2   1      482.06      548.62     44.78 o 
 -10   2   1      659.07      736.36     52.02 o 
  -9   2   1     6677.67     7087.80    153.54 o 
  -8   2   1    28175.73    29095.85    674.96 o 
  -7   2   1       27.59      116.31     21.38 o 
  -6   2   1    66967.58    71649.87   1039.92 o 
  -5   2   1    13754.23    14781.70    203.62 o 
  -4   2   1     7299.31     8207.92    120.03 o 
  -3   2   1     4646.64     4712.62     87.15 o 
  -2   2   1    22431.44    22731.22    302.71 o 
  -1   2   1     3691.94     3927.02     71.96 o 
   0   2   1    86706.49    83082.16   1399.39 o 
   1   2   1     3842.00     4164.56     78.58 o 
   2   2   1      465.62      541.90     24.59 o 
   3   2   1       55.27      133.19     21.11 o 
   4   2   1    17521.08    17671.14    320.97 o 
   5   2   1     3070.52     2825.93     62.68 o 
   6   2   1     6028.89     6214.66    161.83 o 
   7   2   1      178.11      221.54     25.77 o 
   8   2   1       12.53       89.62     29.15 o 
   9   2   1     7321.31     7288.40    180.42 o 
  10   2   1      557.70      637.14     51.62 o 
  11   2   1     5584.41     5496.00    125.52 o 
  12   2   1      126.76      160.75     36.09 o 
  13   2   1      653.44      662.66     50.78 o 
  14   2   1     5508.30     5502.84    130.02 o 
  15   2   1     1599.03     1581.81     73.00 o 
  16   2   1     9565.23     9464.64    205.69 o 
  17   2   1      408.33      339.95     60.59 o 
 -17   3   1      445.97      436.76     60.57 o 
 -16   3   1      145.73      107.36     42.12 o 
 -15   3   1     6432.69     6269.41    143.74 o 
 -14   3   1      928.83     1029.25     63.04 o 
 -13   3   1     3760.39     3789.62    133.67 o 
 -12   3   1      301.29      301.13     43.30 o 
 -11   3   1     5297.27     5139.37    157.19 o 
 -10   3   1     4328.40     4170.28    141.56 o 
  -9   3   1     7469.86     7210.08    140.55 o 
  -8   3   1     5513.47     4999.06    124.24 o 
  -7   3   1    13389.50    14511.03    258.23 o 
  -6   3   1     5177.93     5464.62    120.74 o 
  -5   3   1     2305.02     2418.59     57.06 o 
  -4   3   1    29290.18    29320.49    399.55 o 
  -3   3   1     1583.71     1708.48     50.72 o 
  -2   3   1     3334.09     3206.43     56.49 o 
  -1   3   1       68.12      125.00     18.00 o 
   0   3   1    23713.98    22589.40    349.17 o 
   1   3   1     8717.81     8484.82    182.25 o 
   2   3   1    95718.91    94127.84   1602.73 o 
   3   3   1     2853.74     3404.87     96.40 o 
   4   3   1      654.38      844.62     54.89 o 
   5   3   1     2566.66     2464.62     86.44 o 
   6   3   1    11454.44    11832.89    249.88 o 
   7   3   1    20627.96    20428.23    460.15 o 
   8   3   1      267.10      279.07     46.85 o 
   9   3   1     2246.58     2205.10     71.07 o 
  10   3   1     4200.00     3980.55    137.27 o 
  11   3   1     3523.68     3332.75     98.86 o 
  12   3   1     1310.39     1319.40     72.64 o 
  13   3   1     6074.77     5864.75    145.46 o 
  14   3   1      711.99      793.55     59.59 o 
  15   3   1     5514.42     5376.33    157.67 o 
  16   3   1      219.41      254.10     35.99 o 
  17   3   1        4.19       39.53     31.83 o 
 -16   4   1     6404.34     6325.46    181.86 o 
 -15   4   1     1298.76     1363.47     60.20 o 
 -14   4   1     2539.68     2603.63    128.15 o 
 -13   4   1       30.36       52.89     47.51 o 
 -12   4   1      167.74      218.51     47.85 o 
 -11   4   1    10398.01     9297.56    174.41 o 
 -10   4   1    12913.75    12851.46    238.58 o 
  -9   4   1     4393.31     4196.77    179.53 o 
  -8   4   1     1005.59     1270.39    104.15 o 
  -7   4   1      664.19      784.90     66.60 o 
  -6   4   1     7324.13     7075.30    175.43 o 
  -5   4   1    11835.16    11366.48    234.92 o 
  -4   4   1     1404.76     1510.43     57.52 o 
  -3   4   1     7528.08     7139.76    136.68 o 
  -2   4   1     9022.61     8820.77    128.86 o 
  -1   4   1      953.63      994.50     62.50 o 
   0   4   1     3991.68     3782.87    101.00 o 
   1   4   1     3734.34     3689.74    107.45 o 
   2   4   1     4731.65     4226.41    127.96 o 
   3   4   1     9687.73     9360.78    304.15 o 
   4   4   1     3398.81     3021.69     96.94 o 
   5   4   1     8646.64     8805.10    228.76 o 
   6   4   1     2381.49     2463.81    162.56 o 
   7   4   1      418.54      549.36     38.87 o 
   8   4   1    11633.32    10819.76    197.40 o 
   9   4   1     4515.97     4326.94    125.50 o 
  10   4   1      320.95      375.83     46.25 o 
  11   4   1     6715.38     6238.20    118.07 o 
  12   4   1     3562.08     3323.68    130.96 o 
  13   4   1      879.32      939.40     70.14 o 
  14   4   1     2922.68     3073.37    128.65 o 
  15   4   1     1682.04     1743.51     66.26 o 
  16   4   1      504.01      481.69     69.95 o 
 -15   5   1       16.18       48.81     31.06 o 
 -14   5   1     3909.36     3964.34    115.42 o 
 -13   5   1      349.63      320.14     77.08 o 
 -12   5   1     6010.75     5654.65    219.63 o 
 -11   5   1     6979.56     6457.80    131.04 o 
 -10   5   1     2668.34     2409.81     67.06 o 
  -9   5   1      220.04      315.26     68.67 o 
  -8   5   1       48.48       44.47     81.29 o 
  -7   5   1     9058.83     8897.52    261.75 o 
  -6   5   1      587.80      647.69     63.75 o 
  -5   5   1     9833.82     9316.48    181.79 o 
  -4   5   1       88.98      176.74     39.83 o 
  -3   5   1     1278.53     1179.86     64.54 o 
  -2   5   1      355.49      395.25     44.16 o 
  -1   5   1    11830.40    11033.15    415.68 o 
   0   5   1     7904.75     7988.10    183.66 o 
   1   5   1     1634.52     1622.82     70.39 o 
   2   5   1       98.98      121.32     39.41 o 
   3   5   1     5638.87     5191.81    137.54 o 
   4   5   1    12142.97    11244.14    265.51 o 
   5   5   1     3159.53     3132.65     83.47 o 
   6   5   1     5263.44     4813.32    143.71 o 
   7   5   1        5.08      126.09     41.29 o 
   8   5   1     1523.85     1424.95    102.97 o 
   9   5   1      859.82      901.24     57.01 o 
  10   5   1    17885.24    16117.63    324.38 o 
  11   5   1       41.91       10.43     38.06 o 
  12   5   1     4944.81     4791.77    140.29 o 
  13   5   1      333.60      371.42     51.65 o 
  14   5   1     3079.88     3111.52     97.37 o 
  15   5   1     3146.95     3444.56    125.15 o 
  16   5   1     5453.53     5916.97    248.67 o 
 -16   6   1     5465.68     5682.88    163.14 o 
 -15   6   1       72.69       78.97     45.56 o 
 -14   6   1     3278.69     3703.24    146.48 o 
 -13   6   1     8559.05     8878.41    260.30 o 
 -12   6   1      114.34      134.87     43.35 o 
 -11   6   1      247.69      172.40     65.43 o 
 -10   6   1     4745.64     4447.73    194.19 o 
  -9   6   1       46.43       66.85     33.61 o 
  -8   6   1     5888.92     5494.12    324.34 o 
  -7   6   1     3726.93     3646.30    108.94 o 
  -6   6   1      435.03      520.23    107.97 o 
  -5   6   1     2642.44     2705.15     77.16 o 
  -4   6   1        4.41       14.06     29.86 o 
  -3   6   1      465.48      461.97     92.73 o 
  -2   6   1      823.51      859.26     56.75 o 
  -1   6   1     4201.70     3828.17    107.42 o 
   0   6   1     5527.10     5167.47    111.31 o 
   1   6   1     9256.91     9194.23    167.57 o 
   2   6   1    20285.79    19335.70    358.05 o 
   3   6   1      651.56      881.24     50.53 o 
   4   6   1     1431.89     1454.77     60.30 o 
   5   6   1    12789.93    12085.31    232.85 o 
   6   6   1     6160.42     5627.68    140.20 o 
   7   6   1      672.07      677.43     43.82 o 
   8   6   1    22682.99    21759.72    459.41 o 
   9   6   1     5531.48     5174.80     99.29 o 
  10   6   1      163.23      160.09     34.65 o 
  11   6   1     9685.96     9518.75    217.50 o 
  12   6   1     6610.86     6796.38    184.23 o 
  13   6   1       79.52       96.50     51.87 o 
  14   6   1     8806.09     9554.99    232.31 o 
  15   6   1     2810.33     2890.32    106.44 o 
  16   6   1      504.37      431.98     65.35 o 
 -15   7   1    16591.48    17623.00    592.18 o 
 -14   7   1       68.63       68.67     78.11 o 
 -13   7   1      575.41      577.97     78.03 o 
 -12   7   1     1233.80     1120.59    124.33 o 
 -11   7   1     8638.10     8864.61    241.06 o 
 -10   7   1     1190.82     1180.47    140.27 o 
  -9   7   1     9019.32     8261.44    185.60 o 
  -8   7   1      163.37      181.68     51.10 o 
  -7   7   1      159.44      238.28     53.53 o 
  -6   7   1      236.94      256.67     64.25 o 
  -5   7   1     4079.14     4166.26    114.31 o 
  -4   7   1      194.85      339.79     39.82 o 
  -3   7   1     1897.56     1983.03     73.81 o 
  -2   7   1      514.13      618.72     57.58 o 
  -1   7   1      109.79      142.39     35.97 o 
   0   7   1      376.63      461.65     35.16 o 
   1   7   1    18348.01    18055.24    316.52 o 
   2   7   1      220.34      297.75     29.40 o 
   3   7   1    17485.77    16857.03    266.95 o 
   4   7   1     1503.91     1541.14     59.28 o 
   5   7   1      688.11      759.39     52.18 o 
   6   7   1       44.21       35.32     30.10 o 
   7   7   1    38881.61    37713.34    926.18 o 
   8   7   1      265.20      271.72     36.44 o 
   9   7   1    11440.39    10932.02    187.99 o 
  10   7   1      392.23      405.26     45.68 o 
  11   7   1     1287.63     1367.54     90.96 o 
  12   7   1       50.12      149.84     78.11 o 
  13   7   1    12403.35    13458.15    336.96 o 
  14   7   1      515.46      593.52     61.50 o 
  15   7   1     5751.71     5953.48    334.74 o 
 -14   8   1      704.25      718.24     77.31 o 
 -13   8   1     6879.80     7370.71    264.61 o 
 -12   8   1        2.78      -11.16     58.98 o 
 -11   8   1     5154.52     5494.83    164.52 o 
 -10   8   1     3618.14     3511.70    111.83 o 
  -9   8   1      220.73      192.99     49.52 o 
  -8   8   1     5218.73     5112.52    136.03 o 
  -7   8   1      249.94      317.60     55.41 o 
  -6   8   1       12.78      -28.40     37.30 o 
  -5   8   1      339.13      323.34     40.36 o 
  -4   8   1      505.26      591.51     46.72 o 
  -3   8   1      658.28      768.86     57.45 o 
  -2   8   1      384.58      380.42     44.15 o 
  -1   8   1     4792.61     4755.00    118.85 o 
   0   8   1     2802.53     2637.45     68.30 o 
   1   8   1      616.98      578.59     36.70 o 
   2   8   1     2785.93     2981.24     89.00 o 
   3   8   1      115.31      113.29     32.68 o 
   4   8   1       28.10       45.26     26.23 o 
   5   8   1    16266.45    15772.80    232.97 o 
   6   8   1      405.56      632.99     80.43 o 
   7   8   1      388.94      420.74     44.32 o 
   8   8   1     5927.25     5984.67    124.90 o 
   9   8   1    10476.86    10702.91    187.30 o 
  10   8   1        2.77       38.36     34.63 o 
  11   8   1    14496.67    14842.50    344.34 o 
  12   8   1      437.72      439.95     71.73 o 
  13   8   1      337.50      321.27     49.63 o 
  14   8   1     2762.83     3069.83     88.14 o 
 -13   9   1       54.11       84.48     73.32 o 
 -11   9   1     4274.71     4343.69    139.02 o 
 -10   9   1      658.07      618.57     46.13 o 
  -9   9   1       20.64       26.78     35.96 o 
  -8   9   1     1123.78     1142.16     64.35 o 
  -7   9   1     1463.94     1454.99     58.89 o 
  -6   9   1      220.41      255.16     49.01 o 
  -5   9   1     1842.57     1889.57     76.91 o 
  -4   9   1      290.28      372.43     38.44 o 
  -3   9   1      374.91      424.48     38.52 o 
  -2   9   1      776.69      864.77     48.17 o 
  -1   9   1     1097.59     1079.42     48.08 o 
   0   9   1      400.74      391.40     31.74 o 
   1   9   1      721.47      731.89     42.14 o 
   2   9   1      300.74      326.56     35.69 o 
   3   9   1     2594.93     2636.16     74.05 o 
   4   9   1     8831.54     8586.22    165.74 o 
   5   9   1       47.68       42.37     30.44 o 
   6   9   1     2812.00     2976.16     96.74 o 
   7   9   1     4980.13     5102.47    147.53 o 
   8   9   1     1901.60     1922.72     98.70 o 
   9   9   1     1986.32     1942.88     76.81 o 
  10   9   1     7070.76     7147.26    215.14 o 
  11   9   1      310.32      334.37     74.12 o 
  13   9   1     3642.78     3788.96    178.53 o 
 -10  10   1     4402.95     4677.65    156.57 o 
  -9  10   1     3667.41     3601.87    142.91 o 
  -8  10   1      297.53      288.64     54.33 o 
  -7  10   1      318.08      282.01     57.99 o 
  -6  10   1       64.69       12.98     33.42 o 
  -5  10   1     1620.37     1794.54     73.78 o 
  -4  10   1       14.82       31.07     28.94 o 
  -3  10   1     3519.05     3614.72     85.98 o 
  -2  10   1       34.70       69.69     25.14 o 
  -1  10   1       25.36       40.23     32.61 o 
   0  10   1     3857.37     3584.22     93.49 o 
   1  10   1     3892.89     4010.20    106.28 o 
   2  10   1     8355.46     8281.78    166.57 o 
   3  10   1      505.65      461.48     35.24 o 
   4  10   1     2074.02     2115.76     67.17 o 
   5  10   1      185.51      225.05     39.16 o 
   6  10   1     7644.59     7644.87    175.78 o 
   7  10   1       30.37       58.10     47.81 o 
   8  10   1     6584.78     6981.51    287.86 o 
   9  10   1      547.25      447.34     57.14 o 
  10  10   1     1223.21     1278.40    109.99 o 
  -9  11   1     2301.96     2378.71    146.65 o 
  -8  11   1     2130.38     2434.60    125.76 o 
  -7  11   1     2682.76     2954.50    189.69 o 
  -6  11   1        1.54        3.94     65.31 o 
  -5  11   1     2038.93     2376.67    216.79 o 
  -4  11   1     2745.46     3040.22    161.36 o 
  -3  11   1     2349.49     2380.44    118.32 o 
  -2  11   1      171.30      172.74     43.53 o 
  -1  11   1     3543.50     3396.59     94.63 o 
   0  11   1     2498.03     2506.53     82.44 o 
   1  11   1     6184.71     6233.65    135.01 o 
   2  11   1     2302.28     2404.77     80.05 o 
   3  11   1      397.18      372.68     69.56 o 
   4  11   1      805.87      919.32    159.20 o 
   5  11   1     1466.00     1402.38    348.29 o 
   6  11   1     2854.17     3101.95    227.94 o 
   7  11   1     5491.86     6061.19    216.97 o 
   8  11   1       51.10       51.37    112.38 o 
   9  11   1     3124.45     3221.46    126.72 o 
  -6  12   1     7060.70     7009.52    393.72 o 
  -5  12   1       63.34      128.20     70.46 o 
  -4  12   1      496.18      341.12    135.49 o 
  -3  12   1      863.02      901.99    115.57 o 
  -2  12   1     4071.74     4332.66    232.73 o 
  -1  12   1       91.04      175.63     78.90 o 
   0  12   1     4213.84     4506.27    250.26 o 
   1  12   1     1168.96     1238.55    141.87 o 
   2  12   1      277.86      148.24     95.64 o 
   3  12   1      877.14     1480.84    156.21 o 
   4  12   1     3601.05     4187.47    239.10 o 
   5  12   1     1197.57     1469.75     83.63 o 
   6  12   1      513.20      573.21     74.29 o 
 -18   0   2     1613.75     1534.02     79.60 o 
 -14   0   2    12251.75    11755.83    459.08 o 
 -12   0   2    15101.49    14711.96    326.34 o 
 -10   0   2      174.15      244.12     51.06 o 
  -8   0   2    76102.22    79225.71   1643.25 o 
  -6   0   2    26498.62    28360.55    473.20 o 
  -4   0   2     8386.85     8860.81    160.70 o 
  -2   0   2     3069.21     3683.03     84.33 o 
   0   0   2    20637.31    21352.71    514.86 o 
   2   0   2    20993.33    20868.61    429.02 o 
   4   0   2      299.10      463.71     32.73 o 
   6   0   2        0.17       39.65     26.30 o 
   8   0   2     1358.94     1351.72     89.23 o 
  10   0   2    16074.73    15195.56    324.56 o 
  12   0   2    17242.05    17193.65    386.53 o 
  14   0   2     7084.41     7307.48    235.50 o 
  16   0   2    26515.65    25795.88    827.29 o 
  18   0   2      120.18       52.60     41.44 o 
 -18   1   2       69.71      127.03     41.87 o 
 -17   1   2      181.34      168.97     70.14 o 
 -16   1   2     5508.62     5139.09    223.16 o 
 -15   1   2     1189.10     1123.78    127.52 o 
 -14   1   2     1268.76     1110.04     78.39 o 
 -13   1   2     5135.31     4826.56    119.97 o 
 -12   1   2     7635.24     7375.62    122.23 o 
 -11   1   2     1406.64     1444.39     62.93 o 
 -10   1   2    25535.06    26084.82    357.04 o 
  -9   1   2     7157.52     7640.41    131.27 o 
  -8   1   2     6000.31     6584.73    122.37 o 
  -7   1   2    44642.24    50538.97    666.09 o 
  -6   1   2    31304.83    34220.76    371.12 o 
  -5   1   2      189.78      327.73     23.97 o 
  -4   1   2    30656.91    33339.72    382.59 o 
  -3   1   2    20920.71    23061.42    267.07 o 
  -2   1   2      298.44      473.04     27.71 o 
  -1   1   2    44802.84    48304.22    681.34 o 
   0   1   2    34825.20    34265.43    498.80 o 
   1   1   2     2200.39     2373.77     45.86 o 
   2   1   2      179.20      317.63     35.04 o 
   3   1   2      115.39      233.59     38.44 o 
   4   1   2     5946.47     6094.37    144.35 o 
   5   1   2     5124.13     5427.63     95.24 o 
   6   1   2        4.19       59.33     20.65 o 
   7   1   2    15652.15    16437.52    245.18 o 
   8   1   2     6696.92     6843.64    181.37 o 
   9   1   2     1764.87     1553.52     61.45 o 
  10   1   2      612.29      604.66     45.48 o 
  11   1   2     3129.64     3178.02     93.18 o 
  12   1   2     4348.75     4179.00     97.69 o 
  13   1   2     4194.67     4207.88    122.23 o 
  14   1   2      285.32      284.37     43.67 o 
  15   1   2     6061.65     5862.71    118.94 o 
  16   1   2     6615.37     6516.27    137.95 o 
  17   1   2     1390.32     1406.65     56.25 o 
  18   1   2     9330.54     9026.88    290.11 o 
 -18   2   2     1184.87     1197.52     65.04 o 
 -17   2   2     4143.30     4346.87    191.28 o 
 -16   2   2     3015.06     2780.02    118.28 o 
 -15   2   2     2546.00     2635.56    131.02 o 
 -14   2   2     4069.71     3417.56    232.73 o 
 -13   2   2     2109.42     2034.26     88.70 o 
 -12   2   2     2487.28     2479.83     67.69 o 
 -11   2   2    42135.44    40319.73    755.99 o 
 -10   2   2       65.53      106.96     28.95 o 
  -9   2   2    12192.38    12222.29    185.29 o 
  -8   2   2     1605.79     1757.66     68.17 o 
  -7   2   2      600.98      554.31     43.25 o 
  -6   2   2       56.94      147.09     60.18 o 
  -5   2   2    55337.46    59162.53    747.73 o 
  -4   2   2    10314.48    10998.41    155.97 o 
  -3   2   2     7046.88     7383.93    153.23 o 
  -2   2   2    13049.48    13780.81    190.02 o 
  -1   2   2     2715.65     2911.31     61.43 o 
   0   2   2     4794.57     4834.05    100.55 o 
   1   2   2    30162.39    30389.00    457.06 o 
   2   2   2    18744.32    18957.65    294.26 o 
   3   2   2     1375.00     1383.82     56.30 o 
   4   2   2      728.69      923.52     53.59 o 
   5   2   2      102.13      110.54     32.83 o 
   6   2   2    12340.28    11999.03    325.29 o 
   7   2   2     7028.27     7410.87    230.90 o 
   8   2   2     2937.40     2934.72     95.35 o 
   9   2   2      496.33      588.91     58.81 o 
  10   2   2     7523.65     7323.19    188.65 o 
  11   2   2    10240.97    10012.24    201.46 o 
  12   2   2     4789.46     4706.43    144.97 o 
  13   2   2      890.52      945.96     55.03 o 
  14   2   2       57.81      112.07     29.87 o 
  15   2   2      982.19      897.79     70.17 o 
  16   2   2      265.99      285.54     38.93 o 
  17   2   2    11384.40    11528.22    234.74 o 
 -17   3   2     1919.91     1968.60    109.99 o 
 -16   3   2      695.52      777.79    188.09 o 
 -15   3   2      365.63      287.50     66.62 o 
 -14   3   2     1615.43     1561.83     85.73 o 
 -13   3   2     9955.47     9318.68    206.38 o 
 -12   3   2     1284.02     1375.01     64.71 o 
 -11   3   2    10918.53    10679.16    265.49 o 
 -10   3   2     4032.55     4258.21    437.47 o 
  -9   3   2    13565.10    13310.50    274.79 o 
  -8   3   2     1621.83     1839.28     74.60 o 
  -7   3   2    31859.87    33695.30    535.13 o 
  -6   3   2       50.17      171.77     38.31 o 
  -5   3   2     1811.16     1886.88     47.71 o 
  -4   3   2     5546.47     5710.59    108.84 o 
  -3   3   2    26058.49    26241.26    355.05 o 
  -2   3   2      111.22      153.92     21.27 o 
  -1   3   2    37226.49    38207.97    522.31 o 
   0   3   2    12838.13    13777.81    223.65 o 
   1   3   2    14005.46    14970.77    278.06 o 
   2   3   2    46054.56    46555.09    626.40 o 
   3   3   2     2533.99     2438.18     62.27 o 
   4   3   2    33926.23    34228.65    877.02 o 
   5   3   2       10.03       65.95     33.96 o 
   6   3   2     3485.02     3393.94     83.01 o 
   7   3   2      331.07      330.21     34.41 o 
   8   3   2     5608.61     5369.88    119.27 o 
   9   3   2     3152.59     3188.92     88.92 o 
  10   3   2     6576.71     6251.49    154.84 o 
  11   3   2     9207.25     8539.15    163.71 o 
  12   3   2      225.28      299.52     37.06 o 
  13   3   2      128.50      132.23     47.38 o 
  14   3   2      997.49      936.59     89.73 o 
  15   3   2     4584.66     4573.54     96.64 o 
  16   3   2     4587.46     4550.34    118.55 o 
  17   3   2     2695.89     2862.84    114.77 o 
 -17   4   2      472.86      424.37     38.35 o 
 -16   4   2     1347.02     1335.77     80.79 o 
 -15   4   2     2400.08     2486.92     84.97 o 
 -14   4   2     5882.57     6030.86    209.83 o 
 -13   4   2     2612.24     2506.51     95.97 o 
 -12   4   2       82.65      186.50     54.53 o 
 -11   4   2     1069.68      919.52     59.46 o 
 -10   4   2     3685.86     3668.90    130.28 o 
  -9   4   2     8508.96     8249.68    208.62 o 
  -8   4   2    15056.76    15073.91    316.44 o 
  -7   4   2     5588.46     5972.71    137.59 o 
  -6   4   2     9931.72    10327.40    196.96 o 
  -5   4   2    11304.64    11339.53    206.28 o 
  -4   4   2      989.50     1125.82     54.99 o 
  -3   4   2      422.51      528.50     33.67 o 
  -2   4   2    11904.47    11575.41    174.02 o 
  -1   4   2    23387.91    22225.02    372.03 o 
   0   4   2    17936.77    17121.61    279.42 o 
   1   4   2       99.67      198.52     29.61 o 
   2   4   2     4399.96     4593.81    100.23 o 
   3   4   2    32981.41    32374.60    505.85 o 
   4   4   2     3081.49     3192.93    100.32 o 
   5   4   2     4797.80     4163.50     94.23 o 
   6   4   2    11692.50    10993.43    199.67 o 
   7   4   2      597.25      623.04     35.56 o 
   8   4   2    15923.36    15419.35    296.89 o 
   9   4   2     8815.63     8098.81    145.11 o 
  10   4   2      177.16      228.32     72.42 o 
  11   4   2       63.04       72.62     34.73 o 
  12   4   2      874.17      865.48     69.56 o 
  13   4   2     4242.07     4184.59    128.91 o 
  14   4   2     7051.81     7093.88    169.37 o 
  15   4   2     2363.93     2281.82     72.44 o 
  16   4   2     4056.47     4142.62    139.71 o 
 -16   5   2     1395.35     1550.97    140.27 o 
 -15   5   2     6134.61     5964.12    139.19 o 
 -14   5   2     2262.64     2216.52     88.90 o 
 -13   5   2       55.76        4.47     44.97 o 
 -12   5   2     2206.22     1983.19     95.11 o 
 -11   5   2     1384.54     1421.04     74.36 o 
 -10   5   2     3032.98     2821.60     79.04 o 
  -9   5   2      156.03      155.97     64.94 o 
  -8   5   2      260.29      266.66     68.31 o 
  -7   5   2      159.50      260.27     62.49 o 
  -6   5   2     1575.08     1435.44     84.49 o 
  -5   5   2       97.26      121.01     33.92 o 
  -4   5   2    14607.97    14601.17    225.49 o 
  -3   5   2     7987.30     8427.65    132.02 o 
  -2   5   2     2818.85     3026.04    104.30 o 
  -1   5   2     1723.08     1613.29     71.01 o 
   0   5   2     8365.19     8356.18    192.00 o 
   1   5   2    30037.20    28761.57    617.29 o 
   2   5   2     5692.23     6053.96    150.65 o 
   3   5   2     3788.27     3478.09    115.35 o 
   4   5   2     2386.97     2411.17     63.81 o 
   5   5   2     8088.43     7274.71    122.48 o 
   6   5   2      131.82      159.50     21.08 o 
   7   5   2    35763.41    35400.76    636.08 o 
   8   5   2      297.53      344.80     40.50 o 
   9   5   2     1901.68     1993.84     79.08 o 
  10   5   2      182.13      200.37     32.77 o 
  11   5   2     4754.15     4376.62    111.11 o 
  12   5   2     3638.75     3606.62    119.23 o 
  13   5   2    10556.58    10723.14    230.00 o 
  14   5   2      141.63      143.20     36.92 o 
  15   5   2       11.42      -27.74     42.17 o 
  16   5   2      905.43      880.74     68.13 o 
 -16   6   2     2350.30     2447.98    101.22 o 
 -15   6   2       12.62       50.18     39.54 o 
 -14   6   2      628.76      658.33    105.20 o 
 -13   6   2      407.91      471.83    121.14 o 
 -12   6   2     5044.07     4781.43    133.84 o 
 -11   6   2     1264.52     1212.26     86.23 o 
 -10   6   2      434.19      450.51     50.85 o 
  -9   6   2      976.35     1057.52     56.72 o 
  -8   6   2     1151.07     1385.10    125.13 o 
  -7   6   2       73.87       53.95     44.57 o 
  -6   6   2     1140.19     1165.29    119.84 o 
  -5   6   2      311.35      492.32     42.55 o 
  -4   6   2    11152.47    10894.64    239.07 o 
  -3   6   2      120.29      240.12     40.75 o 
  -2   6   2      960.53      887.38     44.26 o 
  -1   6   2     9114.46     8496.60    199.52 o 
   0   6   2     6296.61     5810.87    121.11 o 
   1   6   2     4840.35     4839.51    120.81 o 
   2   6   2    17875.46    16931.14    236.62 o 
   3   6   2    10437.60     9575.72    129.99 o 
   4   6   2      156.31      146.69     21.88 o 
   5   6   2     9077.46     8996.79    159.82 o 
   6   6   2    22115.50    21567.49    329.02 o 
   7   6   2       43.40       93.83     32.42 o 
   8   6   2    13470.61    13349.93    314.51 o 
   9   6   2    16927.24    16394.43    238.34 o 
  10   6   2     1590.54     1668.12     66.41 o 
  11   6   2     3349.77     3329.60    117.62 o 
  12   6   2     9680.63     9544.13    274.32 o 
  13   6   2       31.87       18.77     90.09 o 
  14   6   2       94.72      108.56     46.18 o 
  15   6   2     3405.47     3492.35    116.17 o 
  16   6   2     1595.96     1672.12    100.42 o 
 -15   7   2      405.76      462.48     44.41 o 
 -14   7   2     5537.89     5868.97    174.12 o 
 -13   7   2      284.70      274.09    102.02 o 
 -12   7   2      765.98      727.74    153.03 o 
 -11   7   2        9.91      102.39     58.04 o 
 -10   7   2      621.77      576.83     78.04 o 
  -9   7   2      359.46      364.52     81.08 o 
  -8   7   2       22.11       45.90     60.05 o 
  -7   7   2     1068.15     1166.24     94.13 o 
  -6   7   2     4622.95     4537.70    180.08 o 
  -5   7   2     1033.50     1262.03     80.03 o 
  -4   7   2     3430.45     3570.96    118.95 o 
  -3   7   2        8.09       81.09     33.88 o 
  -2   7   2    15360.42    14860.16    271.34 o 
  -1   7   2      335.02      407.39     40.55 o 
   0   7   2     3051.86     2788.30     63.35 o 
   1   7   2     1571.03     1545.94     48.53 o 
   2   7   2    18971.34    18809.32    264.45 o 
   3   7   2        2.95       14.91     20.00 o 
   4   7   2    36133.96    35123.84    515.08 o 
   5   7   2     1304.95     1478.52     66.44 o 
   6   7   2     3463.69     3320.89    110.73 o 
   7   7   2     1417.13     1451.80     70.74 o 
   8   7   2    11554.95    11113.40    177.47 o 
   9   7   2      755.07      764.34     54.45 o 
  10   7   2     7986.81     7934.61    162.78 o 
  11   7   2      567.22      537.74     71.51 o 
  12   7   2       92.08      180.12     76.51 o 
  13   7   2      379.41      478.71    147.45 o 
  14   7   2     2966.29     3536.38    122.30 o 
  15   7   2      486.16      416.87     91.66 o 
 -14   8   2      249.93      228.49     40.40 o 
 -13   8   2      243.49      303.32     53.67 o 
 -12   8   2     2182.16     2044.58    232.73 o 
 -11   8   2      443.76      420.78     61.36 o 
 -10   8   2      164.33      119.88     56.66 o 
  -9   8   2      211.92      226.49     49.56 o 
  -8   8   2     1010.11     1034.21    116.65 o 
  -7   8   2      484.73      555.32     66.49 o 
  -6   8   2     2515.03     2476.61     91.58 o 
  -5   8   2      542.57      542.02     61.06 o 
  -4   8   2     6406.41     6025.77    124.27 o 
  -3   8   2      300.15      329.31     49.47 o 
  -2   8   2      455.08      501.44     48.15 o 
  -1   8   2     3840.13     3779.09    105.03 o 
   0   8   2    15037.33    14457.89    231.81 o 
   1   8   2      709.34      864.80     43.00 o 
   2   8   2    16445.96    15743.55    249.38 o 
   3   8   2     5134.86     5297.71    115.55 o 
   4   8   2      139.98      251.38     42.29 o 
   5   8   2     4981.90     4715.26     85.13 o 
   6   8   2    30472.35    30080.88    611.27 o 
   7   8   2      197.80      178.60     35.32 o 
   8   8   2     4692.11     4841.85    109.91 o 
   9   8   2     4616.79     4648.14    115.78 o 
  10   8   2     1914.56     1987.84     73.19 o 
  11   8   2      316.21      421.77     50.55 o 
  12   8   2    11738.21    12946.56    416.04 o 
  13   8   2        4.34       29.27     35.92 o 
  14   8   2      305.66      393.72     71.73 o 
 -13   9   2      221.31      285.33     76.51 o 
 -12   9   2      384.70      340.03     33.27 o 
 -11   9   2      221.47      164.43     40.73 o 
 -10   9   2      719.77      712.33     49.75 o 
  -9   9   2     2801.73     2771.77     92.35 o 
  -8   9   2        5.54       70.09     62.17 o 
  -7   9   2     4784.14     4603.02    150.61 o 
  -6   9   2     1213.28     1298.57     79.84 o 
  -5   9   2     1125.94     1146.72     65.24 o 
  -4   9   2      463.41      494.26     59.07 o 
  -3   9   2      203.12      261.40     42.06 o 
  -2   9   2     1434.82     1392.70     65.12 o 
  -1   9   2     7577.06     7473.51    142.91 o 
   0   9   2      981.84      997.61     59.52 o 
   1   9   2     7899.06     7433.49    191.93 o 
   2   9   2      243.51      251.90     35.83 o 
   3   9   2     5930.94     6019.53    119.08 o 
   4   9   2     6579.25     6572.82    127.25 o 
   5   9   2     5331.57     5476.95    113.94 o 
   6   9   2        8.55       53.49     34.07 o 
   7   9   2     8806.12     8898.19    190.88 o 
   8   9   2     1934.87     1871.54     77.40 o 
   9   9   2      793.73      811.53    108.25 o 
  10   9   2     2130.32     2077.05    264.61 o 
  11   9   2     4514.45     4936.65    192.88 o 
 -10  10   2       64.33       71.90     56.39 o 
  -9  10   2     1483.85     1491.24    115.17 o 
  -8  10   2     5354.46     5308.87    160.91 o 
  -7  10   2     1048.69      992.03     73.66 o 
  -6  10   2     2380.47     2261.45     80.79 o 
  -5  10   2      264.36      343.96     55.68 o 
  -4  10   2      310.24      318.50     40.17 o 
  -3  10   2     2217.11     2131.95     66.76 o 
  -2  10   2     3112.23     3237.81     79.60 o 
  -1  10   2     5030.32     4972.37    112.39 o 
   0  10   2     1640.92     1701.40     67.96 o 
   1  10   2        2.52       32.39     32.85 o 
   2  10   2        1.60      -20.77     32.51 o 
   3  10   2    11107.02    11134.04    205.90 o 
   4  10   2      300.20      293.81     33.18 o 
   5  10   2     4202.47     4421.94    115.28 o 
   6  10   2      199.94      253.85     62.58 o 
   7  10   2      681.59      699.53     77.00 o 
   8  10   2      233.27      230.58     50.69 o 
   9  10   2     5718.89     5784.30    327.33 o 
  10  10   2      156.38      186.50     66.95 o 
  -9  11   2      619.29      670.05     65.61 o 
  -8  11   2      813.13      800.67     84.22 o 
  -7  11   2     2149.00     2128.06    132.11 o 
  -6  11   2      738.98      565.58     81.22 o 
  -5  11   2       16.79      -30.79     60.87 o 
  -4  11   2     4878.58     4917.52    299.67 o 
  -3  11   2     1737.03     1560.63    288.19 o 
  -2  11   2      673.18      673.21     57.57 o 
  -1  11   2        4.80       31.28     31.54 o 
   0  11   2       55.93       62.46     32.56 o 
   1  11   2     2833.28     2765.93     85.69 o 
   2  11   2     5061.86     5104.38    154.22 o 
   3  11   2     1402.73     1539.04    208.34 o 
   4  11   2     2152.10     2299.80    116.57 o 
   5  11   2     1206.98     1177.15    322.79 o 
   6  11   2      787.50     1044.08    151.43 o 
   7  11   2     2950.94     3206.51    144.34 o 
   8  11   2      403.82      425.41     72.51 o 
   9  11   2      100.03      -30.29     60.57 o 
  -6  12   2     1972.63     2183.65    212.80 o 
  -5  12   2     6574.23     6830.40    528.41 o 
  -4  12   2      447.17      490.96    130.71 o 
  -3  12   2     1003.20     1321.44    172.15 o 
  -2  12   2       25.47       51.01    117.96 o 
  -1  12   2      452.54      457.48    138.68 o 
   0  12   2     4156.39     4707.11    256.64 o 
   1  12   2     4388.83     4351.65    248.67 o 
   2  12   2     1285.21     1243.33    138.68 o 
   3  12   2       66.31      137.08     92.45 o 
   4  12   2      115.23      224.76     94.05 o 
   5  12   2      269.67      266.83    121.94 o 
   6  12   2     3600.66     3796.93    232.73 o 
 -17   0   3    16148.90    15707.38    565.87 o 
 -15   0   3     6065.99     6073.18    245.48 o 
 -13   0   3     2786.28     2591.14    140.94 o 
 -11   0   3    34070.25    33862.29    642.73 o 
  -9   0   3     7448.02     8099.75    165.36 o 
  -7   0   3   115147.52   125768.08   1995.77 o 
  -5   0   3    19718.88    21413.55    362.36 o 
  -3   0   3      900.94     1095.57     33.50 o 
  -1   0   3     9803.44    10799.31    214.45 o 
   1   0   3     1372.52     1573.27     40.34 o 
   3   0   3    10806.93    11918.80    217.48 o 
   5   0   3     6948.26     6477.10    136.93 o 
   7   0   3     7332.64     6692.00    192.26 o 
   9   0   3      477.37      470.04     58.18 o 
  11   0   3    30144.42    29401.95    690.28 o 
  13   0   3     6339.00     6237.06    215.98 o 
  15   0   3     4842.89     4840.11    170.69 o 
  17   0   3    19208.56    19103.98    427.61 o 
 -18   1   3     3044.03     3230.88    111.64 o 
 -17   1   3        3.25        6.14     70.14 o 
 -16   1   3     5295.73     4944.62    207.22 o 
 -15   1   3    10782.89    10078.93    406.47 o 
 -14   1   3      488.90      461.25     49.29 o 
 -13   1   3     6827.98     6456.33    159.41 o 
 -12   1   3     3375.46     3224.41     72.04 o 
 -11   1   3     1548.63     1639.38     59.57 o 
 -10   1   3     7667.00     7563.50    135.34 o 
  -9   1   3    27666.54    28048.61    373.77 o 
  -8   1   3     2747.04     3143.20     88.11 o 
  -7   1   3    17363.81    19220.32    241.48 o 
  -6   1   3    12688.85    14126.77    181.21 o 
  -5   1   3     4210.16     4410.53     70.21 o 
  -4   1   3     5110.61     5654.64     83.86 o 
  -3   1   3    17690.48    19306.34    227.07 o 
  -2   1   3      878.37     1006.29     31.51 o 
  -1   1   3     3582.10     3874.73     66.40 o 
   0   1   3      766.91      956.49     33.60 o 
   1   1   3     2670.14     2666.63     58.11 o 
   2   1   3    11167.72    11916.92    198.76 o 
   3   1   3     2059.18     2075.36     52.10 o 
   4   1   3    11131.53    11355.98    198.48 o 
   5   1   3     8784.24     8950.46    160.13 o 
   6   1   3      265.42      270.58     31.91 o 
   7   1   3     4096.48     4229.19    100.46 o 
   8   1   3       45.20       88.00     38.07 o 
   9   1   3    19693.55    19481.18    344.16 o 
  10   1   3     6901.96     6662.49    158.01 o 
  11   1   3      429.06      429.22     47.19 o 
  12   1   3     1833.34     1753.37     67.95 o 
  13   1   3    17164.32    16870.26    303.67 o 
  14   1   3      149.21      136.99     30.80 o 
  15   1   3     7015.18     7056.77    134.69 o 
  16   1   3     5383.49     5287.39    118.90 o 
  17   1   3      358.06      416.92     34.59 o 
 -18   2   3     1133.57     1082.89    172.95 o 
 -17   2   3     1518.58     1676.02     93.78 o 
 -16   2   3     3202.93     2960.26    131.51 o 
 -15   2   3      566.61      710.93    121.14 o 
 -14   2   3    17122.47    15079.34    600.94 o 
 -13   2   3     1092.61     1082.67     71.62 o 
 -12   2   3     2810.40     2634.28     82.01 o 
 -11   2   3     2406.15     2402.81     89.17 o 
 -10   2   3    14442.67    14301.84    215.30 o 
  -9   2   3       40.50       99.49     29.80 o 
  -8   2   3    35874.16    37805.77    582.42 o 
  -7   2   3     4176.23     4390.74    102.72 o 
  -6   2   3    46847.43    54421.19    695.54 o 
  -5   2   3       74.19      232.03     45.18 o 
  -4   2   3     6958.54     7528.09    103.62 o 
  -3   2   3     4856.77     5312.46     96.00 o 
  -2   2   3    25820.62    27506.34    355.58 o 
  -1   2   3    22533.05    23291.14    301.35 o 
   0   2   3    85320.36    88107.57   1229.84 o 
   1   2   3    51441.74    53420.05   1030.19 o 
   2   2   3    58009.58    61124.86   1023.61 o 
   3   2   3    20391.23    20370.84    372.56 o 
   4   2   3     5984.12     6392.46    148.14 o 
   5   2   3     1364.61     1770.08     68.55 o 
   6   2   3      404.10      413.58     35.77 o 
   7   2   3    11645.87    12066.59    213.68 o 
   8   2   3    14704.84    14270.19    296.64 o 
   9   2   3       84.11      126.58     42.70 o 
  10   2   3     4690.31     4386.57    118.25 o 
  11   2   3      922.80      951.57     66.26 o 
  12   2   3      325.42      373.06     41.56 o 
  13   2   3       90.60      107.71     35.47 o 
  14   2   3    15308.24    15165.78    241.30 o 
  15   2   3      123.90      157.44     49.13 o 
  16   2   3     2308.28     2391.31     76.21 o 
  17   2   3     1265.55     1303.95     56.52 o 
 -17   3   3      830.14      888.83     66.31 o 
 -16   3   3    11816.79    11161.95    996.26 o 
 -15   3   3     1369.58     1148.37    153.82 o 
 -14   3   3      141.43      172.44     49.51 o 
 -13   3   3     1976.65     2007.02    492.55 o 
 -12   3   3    17911.44    17134.01    327.01 o 
 -11   3   3      463.90      425.84     61.03 o 
 -10   3   3    13338.24    13179.49    296.46 o 
  -9   3   3      745.76      995.71    216.28 o 
  -8   3   3     3381.76     3639.71    103.94 o 
  -7   3   3    25447.47    28471.81    446.59 o 
  -6   3   3    15736.98    16177.46    267.06 o 
  -5   3   3     7797.80     8594.81    133.35 o 
  -4   3   3     2155.65     2177.29     59.67 o 
  -3   3   3     1333.97     1515.93     42.97 o 
  -2   3   3     4480.60     4645.22     88.69 o 
  -1   3   3    13604.37    13180.40    246.45 o 
   0   3   3    29483.70    30746.74    474.88 o 
   1   3   3   159317.75   156260.67   2280.23 o 
   2   3   3      141.88      227.26     27.37 o 
   3   3   3      185.58      338.03     40.16 o 
   4   3   3      750.91     1205.80     74.97 o 
   5   3   3     4375.28     3789.80     87.77 o 
   6   3   3     8373.84     8139.65    160.36 o 
   7   3   3    19787.56    19633.21    347.41 o 
   8   3   3     3479.97     3412.86     91.23 o 
   9   3   3       34.62       92.02     30.83 o 
  10   3   3     6991.48     6894.70    182.91 o 
  11   3   3     1319.71     1443.18     89.48 o 
  12   3   3    14050.14    13510.42    308.00 o 
  13   3   3     6221.67     6183.40    147.54 o 
  14   3   3      561.54      628.46     53.72 o 
  15   3   3      766.39      802.57     68.94 o 
  16   3   3     6025.99     6167.69    191.65 o 
 -17   4   3     4162.54     4073.15    119.40 o 
 -16   4   3       83.93       80.02     45.09 o 
 -15   4   3      422.47      371.76     40.30 o 
 -14   4   3     3609.34     3338.95    131.31 o 
 -13   4   3     1714.07     1562.00    137.92 o 
 -12   4   3     1279.08     1228.40     85.93 o 
 -11   4   3    11040.49     9852.69    181.73 o 
 -10   4   3     3881.29     3874.00    116.46 o 
  -9   4   3     4800.57     5036.32    153.61 o 
  -8   4   3     3964.44     4263.51    132.14 o 
  -7   4   3     1605.19     1610.58     68.68 o 
  -6   4   3     4414.84     4722.50    114.44 o 
  -5   4   3    10380.04    10276.55    191.55 o 
  -4   4   3     9557.34     9759.29    159.94 o 
  -3   4   3     2060.45     1923.39     51.88 o 
  -2   4   3      254.92      293.48     34.97 o 
  -1   4   3     2479.17     2694.76     70.95 o 
   0   4   3    51112.04    49700.55    751.55 o 
   1   4   3      952.85      748.04     50.77 o 
   2   4   3     3811.12     3763.30     88.43 o 
   3   4   3     4755.88     4625.11    124.06 o 
   4   4   3     4332.74     3861.47     81.69 o 
   5   4   3     4391.47     4127.79     96.06 o 
   6   4   3    27446.73    28037.96    446.87 o 
   7   4   3      233.75      303.82     32.30 o 
   8   4   3      827.23     1036.96     52.61 o 
   9   4   3    19662.09    19323.30    354.14 o 
  10   4   3    11866.96    11132.91    216.58 o 
  11   4   3     3678.93     3392.46     92.17 o 
  12   4   3     1290.10     1376.80     81.09 o 
  13   4   3     1394.46     1416.55     91.05 o 
  14   4   3      865.46      959.08     61.41 o 
  15   4   3      941.43     1010.31     49.69 o 
  16   4   3       10.86       12.99     37.14 o 
 -17   5   3       76.08      164.18     68.54 o 
 -16   5   3      279.19      253.45     87.67 o 
 -15   5   3     1447.30     1334.41     87.11 o 
 -14   5   3     1119.07     1043.22    115.89 o 
 -13   5   3      780.97      831.22     77.18 o 
 -12   5   3     1466.51     1465.05     82.98 o 
 -11   5   3     5051.08     4617.22    176.29 o 
 -10   5   3      345.55      395.11     46.08 o 
  -9   5   3     4508.65     4362.33    164.83 o 
  -8   5   3     2589.05     2550.08    104.78 o 
  -7   5   3     1099.49     1091.16     76.41 o 
  -6   5   3      112.15      112.50     35.22 o 
  -5   5   3     2235.20     2353.04    137.36 o 
  -4   5   3    14154.39    13882.72    247.53 o 
  -3   5   3     3051.18     2969.12     81.57 o 
  -2   5   3    24010.46    22979.28    378.10 o 
  -1   5   3      199.34      227.31     28.46 o 
   0   5   3      177.77      190.72     27.43 o 
   1   5   3     1076.55     1295.64     60.36 o 
   2   5   3    44066.36    42209.18    643.96 o 
   3   5   3        9.40       25.04     25.31 o 
   4   5   3    21678.25    20117.13    300.61 o 
   5   5   3     5412.10     5736.48    102.01 o 
   6   5   3     5958.60     6068.16    100.54 o 
   7   5   3     7182.03     7316.47    137.57 o 
   8   5   3    19223.03    18982.96    293.74 o 
   9   5   3     2047.44     1908.04     70.10 o 
  10   5   3     7784.18     7474.76    129.27 o 
  11   5   3     1039.45      946.03     56.75 o 
  12   5   3      641.83      690.56     84.99 o 
  13   5   3     6313.75     6274.70    153.43 o 
  14   5   3     1717.83     1896.70    108.76 o 
  15   5   3     2862.75     2933.82     94.41 o 
  16   5   3       72.33      154.42     44.25 o 
 -16   6   3     2462.05     2527.74    103.40 o 
 -15   6   3     1114.55     1143.07     67.59 o 
 -14   6   3      106.43      264.61     84.48 o 
 -13   6   3      105.01       94.16     44.73 o 
 -12   6   3       11.79       25.79     50.18 o 
 -11   6   3     6517.19     6126.07    253.91 o 
 -10   6   3      430.91      483.72     59.80 o 
  -9   6   3     1045.81      947.09     52.70 o 
  -8   6   3     2918.49     3020.16    118.25 o 
  -7   6   3     2894.96     2797.49    197.66 o 
  -6   6   3     9233.56     9014.13    379.37 o 
  -5   6   3      210.35      302.86     92.45 o 
  -4   6   3     8138.90     8286.09    168.25 o 
  -3   6   3    19809.57    18863.61    250.34 o 
  -2   6   3     3675.92     3427.66     78.21 o 
  -1   6   3     3572.29     3543.66     79.26 o 
   0   6   3    19594.16    18100.95    238.50 o 
   1   6   3     2385.39     2206.95     52.41 o 
   2   6   3       71.10       97.71     21.32 o 
   3   6   3     6576.02     6087.16     99.71 o 
   4   6   3    10655.89    10352.29    158.60 o 
   5   6   3      498.81      662.81     39.80 o 
   6   6   3    23895.94    23030.02    345.50 o 
   7   6   3     8678.17     8231.49    155.25 o 
   8   6   3     5716.08     5636.14    123.83 o 
   9   6   3     4564.52     4206.34    145.67 o 
  10   6   3      486.84      571.86     57.52 o 
  11   6   3     2503.76     2577.48    104.94 o 
  12   6   3     3462.32     3751.29    154.41 o 
  13   6   3     2612.36     2653.07    106.37 o 
  14   6   3     1587.57     1753.27     90.51 o 
  15   6   3       66.22       54.17     39.26 o 
 -15   7   3     1236.35     1336.68     62.02 o 
 -14   7   3      226.67      150.87     53.96 o 
 -13   7   3      497.48      582.53     87.67 o 
 -12   7   3       19.41      -61.92     61.92 o 
 -11   7   3      422.30      499.16     68.31 o 
 -10   7   3      201.24      164.01     62.22 o 
  -9   7   3      164.42      220.11     59.02 o 
  -8   7   3      196.54      153.89     60.56 o 
  -7   7   3     4488.61     3911.16    166.89 o 
  -6   7   3      208.17      240.70     68.76 o 
  -5   7   3    20503.24    19854.12    407.12 o 
  -4   7   3     2774.41     2735.31    102.03 o 
  -3   7   3     1347.59     1403.13     59.94 o 
  -2   7   3      485.06      610.90     44.46 o 
  -1   7   3    19649.77    18073.60    284.67 o 
   0   7   3       18.75       34.41     20.50 o 
   1   7   3    29971.35    28819.80    387.43 o 
   2   7   3     1072.37     1049.71     42.96 o 
   3   7   3      539.37      636.94     37.90 o 
   4   7   3     3654.72     3834.59     86.52 o 
   5   7   3    31592.50    30286.90    412.29 o 
   6   7   3      272.59      288.40     42.89 o 
   7   7   3    19819.92    19128.64    285.32 o 
   8   7   3      527.37      534.41     43.29 o 
   9   7   3     1576.76     1622.18     66.56 o 
  10   7   3      394.25      414.16     45.80 o 
  11   7   3     3501.68     3586.49    116.65 o 
  12   7   3       24.91       25.50     68.54 o 
  13   7   3      107.57       67.34     53.32 o 
  14   7   3      292.26      326.71     48.91 o 
 -14   8   3      697.10      689.11     50.54 o 
 -13   8   3      423.70      314.23     54.54 o 
 -12   8   3      508.88      404.18     65.12 o 
 -11   8   3      271.36      326.00    157.01 o 
 -10   8   3       14.29       57.49     99.59 o 
  -9   8   3     1858.83     1788.92     85.74 o 
  -8   8   3     2254.29     2263.67     87.14 o 
  -7   8   3      745.22      713.45     60.47 o 
  -6   8   3     2279.24     2166.81     87.90 o 
  -5   8   3     1811.09     1883.84     78.91 o 
  -4   8   3     3535.13     3554.38     91.36 o 
  -3   8   3    19006.61    17811.16    280.41 o 
  -2   8   3     1176.72     1179.66     85.13 o 
  -1   8   3     4990.47     4969.01    124.69 o 
   0   8   3     6335.49     6038.06    139.59 o 
   1   8   3     7895.47     7799.42    142.40 o 
   2   8   3     3067.74     3047.87     71.25 o 
   3   8   3    18649.45    18276.90    294.06 o 
   4   8   3      259.19      291.63     36.93 o 
   5   8   3      717.29      769.92     54.65 o 
   6   8   3     3685.67     3751.90     79.96 o 
   7   8   3     7673.38     7481.18    165.67 o 
   8   8   3     3005.21     2945.99     83.84 o 
   9   8   3     1927.27     2018.71     79.12 o 
  10   8   3       79.28      120.00     35.10 o 
  11   8   3      108.69       65.58     40.10 o 
  12   8   3      291.90      232.03     67.75 o 
  13   8   3     1341.71     1398.00     61.27 o 
 -13   9   3       26.31       20.72     70.14 o 
 -12   9   3      459.76      383.20     39.65 o 
 -11   9   3       17.69       51.58     41.60 o 
 -10   9   3       28.91       60.20     37.08 o 
  -9   9   3     1620.90     1766.00    181.76 o 
  -8   9   3     1466.03     1380.45    116.05 o 
  -7   9   3        3.53       30.14     48.78 o 
  -6   9   3      766.81      798.41     71.78 o 
  -5   9   3     1575.65     1459.75    124.07 o 
  -4   9   3    11430.73    11150.32    251.40 o 
  -3   9   3     1753.29     1689.82     85.30 o 
  -2   9   3    14825.37    14298.77    231.38 o 
  -1   9   3     3372.44     3211.17     88.32 o 
   0   9   3      224.89      194.80     35.32 o 
   1   9   3     5645.40     5569.71    148.99 o 
   2   9   3    12552.67    12350.20    280.88 o 
   3   9   3      644.96      752.33     50.94 o 
   4   9   3     8931.40     8988.98    157.45 o 
   5   9   3     5573.95     5466.80    114.24 o 
   6   9   3      449.85      510.37     48.93 o 
   7   9   3       22.68       55.09     37.57 o 
   8   9   3     5063.17     5129.66    129.70 o 
   9   9   3      388.03      479.62     72.85 o 
  10   9   3     1762.39     1837.49    138.68 o 
  11   9   3      455.90      419.22     65.35 o 
 -10  10   3      229.88      260.30     55.60 o 
  -9  10   3      373.29      324.20     55.66 o 
  -8  10   3        2.35        8.23     50.36 o 
  -7  10   3     2720.98     2649.84    172.59 o 
  -6  10   3     4393.27     4460.78    136.59 o 
  -5  10   3     1537.10     1534.16     90.42 o 
  -4  10   3     2968.35     3129.16     96.84 o 
  -3  10   3      402.16      443.14     43.60 o 
  -2  10   3     2288.68     2421.26     71.40 o 
  -1  10   3      225.78      199.38     27.66 o 
   0  10   3    11992.29    11938.97    200.40 o 
   1  10   3      209.99      188.59     39.06 o 
   2  10   3      981.68     1017.16     60.69 o 
   3  10   3       64.63      118.41     36.56 o 
   4  10   3     4363.72     4345.17     99.34 o 
   5  10   3      726.33      773.77     52.05 o 
   6  10   3     7733.89     7934.22    215.09 o 
   7  10   3      376.74      429.72    216.79 o 
   8  10   3     1448.31     1375.22     82.94 o 
   9  10   3      313.78      373.95     46.30 o 
  10  10   3      374.69      460.67     73.32 o 
  -9  11   3     3164.93     3006.34    124.33 o 
  -8  11   3      647.46      495.00     74.80 o 
  -7  11   3     7531.78     7538.08    348.29 o 
  -6  11   3     3106.73     3079.05    105.92 o 
  -5  11   3      443.22      413.94     99.45 o 
  -4  11   3     1777.37     1579.31    201.09 o 
  -3  11   3      425.36      445.60     64.67 o 
  -2  11   3     2638.80     2615.80    122.81 o 
  -1  11   3     1398.10     1513.74     70.54 o 
   0  11   3      361.18      338.40     46.50 o 
   1  11   3     3031.00     3117.53     90.57 o 
   2  11   3      959.62      982.73     92.61 o 
   3  11   3       26.87        8.15     55.14 o 
   4  11   3     1015.19     1036.62    145.14 o 
   5  11   3     2143.19     2440.43    212.00 o 
   6  11   3     1629.97     1839.85    119.15 o 
   7  11   3     2425.78     2777.24    183.31 o 
   8  11   3     2518.65     2779.35    126.35 o 
   9  11   3     2263.65     2542.45    127.52 o 
  -6  12   3      633.76      582.09     75.35 o 
  -5  12   3     1135.73     1225.95     97.61 o 
  -4  12   3     2011.62     2203.64    130.50 o 
  -3  12   3     2044.08     1997.30    191.28 o 
  -2  12   3     1238.80     1324.62    168.97 o 
   0  12   3      397.58      309.24    103.61 o 
   1  12   3     1075.43      985.10    129.11 o 
   2  12   3     1358.62     1659.37    162.59 o 
   3  12   3     1818.62     2202.92    176.94 o 
   4  12   3      484.15      406.47     98.83 o 
   5  12   3      842.05      908.59    117.96 o 
   6  12   3      176.64      187.35     62.04 o 
 -18   0   4        6.84       60.57     73.32 o 
 -16   0   4    28535.44    27168.32    932.50 o 
 -14   0   4    24046.20    21898.52    750.78 o 
 -12   0   4      888.86      987.63    123.01 o 
 -10   0   4    32724.63    34661.46    646.86 o 
  -8   0   4     9424.60    10155.03    215.96 o 
  -6   0   4       45.25      221.70     41.22 o 
  -4   0   4     5329.59     6067.99    121.33 o 
  -2   0   4      336.51      396.84     25.76 o 
   0   0   4     3045.21     3066.23     75.49 o 
   2   0   4      557.11      964.39     44.51 o 
   4   0   4    10706.50    11876.01    222.44 o 
   6   0   4    29379.35    28705.00    622.71 o 
   8   0   4    61120.27    58156.68   2358.34 o 
  10   0   4     1002.87     1215.89     83.59 o 
  12   0   4    14086.67    13963.94    295.57 o 
  14   0   4    19006.11    18986.97    481.02 o 
  16   0   4       40.48       65.65     40.65 o 
 -18   1   4     7990.23     8378.50    226.35 o 
 -17   1   4     1190.78     1323.83    168.17 o 
 -16   1   4     1919.75     1938.32    105.20 o 
 -15   1   4    14930.13    13531.56    502.11 o 
 -14   1   4     4741.60     4450.48    247.07 o 
 -13   1   4     6964.78     6285.31    168.65 o 
 -12   1   4    11534.62    10813.34    185.46 o 
 -11   1   4     1835.97     1921.43     65.39 o 
 -10   1   4       10.18        5.90     24.17 o 
  -9   1   4    12103.76    12417.45    187.64 o 
  -8   1   4    19034.01    20911.63    343.17 o 
  -7   1   4    19205.36    23047.28    285.25 o 
  -6   1   4     5417.86     5793.09     90.55 o 
  -5   1   4      604.63      811.71     30.99 o 
  -4   1   4       12.44       47.58     16.31 o 
  -3   1   4     3859.48     4376.37     65.60 o 
  -2   1   4      498.75      664.83     24.82 o 
  -1   1   4      402.89      560.36     22.30 o 
   0   1   4    28951.58    29942.48    379.98 o 
   1   1   4     1989.24     2214.90     60.39 o 
   2   1   4     4275.84     4658.75     67.12 o 
   3   1   4       29.24       79.71     25.31 o 
   4   1   4     6098.64     5629.48    167.27 o 
   5   1   4     1173.27     1164.15     45.28 o 
   6   1   4    25102.76    25010.63    388.54 o 
   7   1   4    20716.09    21174.07    486.26 o 
   8   1   4      626.28      686.79     72.38 o 
   9   1   4    11348.06    11598.77    258.17 o 
  10   1   4    16907.70    16261.51    289.69 o 
  11   1   4      418.64      499.85     49.18 o 
  12   1   4     6317.12     6044.31    125.49 o 
  13   1   4     2824.19     2813.94     84.59 o 
  14   1   4     3772.85     3819.53     82.44 o 
  15   1   4     4175.03     4305.30     97.67 o 
  16   1   4     9005.11     9009.30    196.73 o 
  17   1   4      489.54      497.45     33.58 o 
 -18   2   4        4.66       88.09     42.24 o 
 -17   2   4     9004.69     9311.82    248.52 o 
 -16   2   4      655.11      615.29     66.24 o 
 -15   2   4      291.01      216.79     94.05 o 
 -14   2   4      606.76      467.05    117.96 o 
 -13   2   4    11489.34    10506.28    248.02 o 
 -12   2   4     2157.54     2182.71     76.40 o 
 -11   2   4    13111.95    13103.55    209.91 o 
 -10   2   4     1257.17     1362.99     52.62 o 
  -9   2   4      786.15      809.10     41.02 o 
  -8   2   4       24.58      107.59     32.44 o 
  -7   2   4    14851.05    16423.46    274.88 o 
  -6   2   4     3073.68     3144.70     69.46 o 
  -5   2   4     5147.50     5366.65     83.88 o 
  -4   2   4      183.10      248.74     28.04 o 
  -3   2   4      510.17      604.22     29.32 o 
  -2   2   4    21121.65    22928.42    301.30 o 
  -1   2   4      511.46      556.47     28.53 o 
   0   2   4     5700.12     6089.46    106.57 o 
   1   2   4     7875.20     7825.63    157.77 o 
   2   2   4    54257.25    56209.07   1230.71 o 
   3   2   4     1778.87     1563.76     62.13 o 
   4   2   4     8037.16     7991.70    171.57 o 
   5   2   4    38522.50    37647.48    770.48 o 
   6   2   4       59.07      103.85     27.60 o 
   7   2   4     1313.05     1327.18     73.12 o 
   8   2   4     6657.40     6491.53    236.15 o 
   9   2   4    17886.32    17412.17    357.24 o 
  10   2   4      255.76      324.52     45.22 o 
  11   2   4    20661.30    19363.87    305.18 o 
  12   2   4     1193.31     1150.81     56.67 o 
  13   2   4      454.95      458.86     44.34 o 
  14   2   4      701.36      794.47     46.60 o 
  15   2   4     8439.16     8461.52    172.31 o 
  16   2   4       22.49       53.61     29.02 o 
  17   2   4     5699.42     5805.78    110.27 o 
 -17   3   4     1938.54     1838.88     89.96 o 
 -16   3   4       63.78        0.24     47.81 o 
 -15   3   4    22087.12    20974.00    680.64 o 
 -14   3   4        1.73       34.02     46.72 o 
 -13   3   4      214.08      191.40     72.62 o 
 -12   3   4     1640.78     1344.51    110.90 o 
 -11   3   4     2718.04     2410.97    100.31 o 
 -10   3   4     5776.93     5789.87    150.58 o 
  -9   3   4    13998.48    14941.50    269.86 o 
  -8   3   4     2359.27     2566.24     82.69 o 
  -7   3   4        6.58       76.71     33.76 o 
  -6   3   4    27207.56    30885.38    412.80 o 
  -5   3   4     7684.67     8233.27    130.51 o 
  -4   3   4    10468.03    10771.12    242.61 o 
  -3   3   4        6.24       48.22     21.51 o 
  -2   3   4    10896.10    10905.14    178.53 o 
  -1   3   4     6970.66     7251.95    151.91 o 
   0   3   4     6277.79     6199.31    135.31 o 
   1   3   4      383.24      575.58     46.02 o 
   2   3   4    22548.69    22392.55    353.42 o 
   3   3   4     9790.41     9292.08    170.48 o 
   4   3   4      120.85      327.03     30.99 o 
   5   3   4     1003.28     1180.50     48.77 o 
   6   3   4       61.35       75.52     26.73 o 
   7   3   4    11796.19    10925.30    186.34 o 
   8   3   4     7945.67     7782.93    159.11 o 
   9   3   4     9968.58     9535.14    224.53 o 
  10   3   4     2263.53     2309.92     85.99 o 
  11   3   4     1382.07     1340.10     57.40 o 
  12   3   4     5216.92     5397.18    117.96 o 
  13   3   4    10617.68    10877.33    201.37 o 
  14   3   4       45.51       96.11     39.50 o 
  15   3   4     1854.39     1837.28     58.61 o 
  16   3   4      343.33      291.45     34.54 o 
 -17   4   4     1624.34     1700.81     71.92 o 
 -16   4   4     4757.96     4585.24    337.94 o 
 -15   4   4     1892.38     1713.78    364.23 o 
 -14   4   4     6259.79     6157.49    275.44 o 
 -13   4   4     1490.13     1463.85     87.52 o 
 -12   4   4      417.46      372.50     64.04 o 
 -11   4   4      515.07      467.70     53.53 o 
 -10   4   4     1328.35     1260.66    100.27 o 
  -9   4   4    17010.60    17181.97    360.14 o 
  -8   4   4    10519.11    11100.02    250.44 o 
  -7   4   4     2140.83     2174.98     79.78 o 
  -6   4   4     7213.01     7919.87    154.29 o 
  -5   4   4     9654.51    10123.82    180.89 o 
  -4   4   4      358.29      439.74     49.24 o 
  -3   4   4    22751.27    22976.76    419.23 o 
  -2   4   4    11240.20    11341.68    190.14 o 
  -1   4   4      169.30      244.36     26.35 o 
   0   4   4    34422.24    34175.26    726.58 o 
   1   4   4    40243.23    39004.05    640.99 o 
   2   4   4     9348.91     9691.71    190.27 o 
   3   4   4     7560.05     7579.64    144.69 o 
   4   4   4      900.73      889.87     47.00 o 
   5   4   4     5213.21     4859.05     99.10 o 
   6   4   4    17548.92    17734.94    248.15 o 
   7   4   4    12202.18    11705.54    194.20 o 
   8   4   4    16506.17    15959.39    300.02 o 
   9   4   4      343.21      439.74     39.98 o 
  10   4   4        1.84       34.82     33.69 o 
  11   4   4     2356.25     2306.31     64.87 o 
  12   4   4     1463.40     1535.13    134.53 o 
  13   4   4      920.75      928.07     64.65 o 
  14   4   4     2974.29     3219.23    101.43 o 
  15   4   4     8560.12     9010.02    231.27 o 
  16   4   4      172.46      227.67     43.27 o 
 -16   5   4      363.46      490.96    102.02 o 
 -15   5   4      599.30      472.64     38.01 o 
 -14   5   4     1349.16     1364.25    114.16 o 
 -13   5   4      461.92      473.29     68.86 o 
 -12   5   4     4415.42     3958.28    169.76 o 
 -11   5   4      989.36     1017.76     86.23 o 
 -10   5   4       17.16        2.04     40.68 o 
  -9   5   4      586.40      770.41    137.08 o 
  -8   5   4     2570.86     2484.52    105.75 o 
  -7   5   4    25394.53    25548.28    487.14 o 
  -6   5   4       90.63        6.52     37.12 o 
  -5   5   4    16062.32    16689.37    428.80 o 
  -4   5   4      400.43      524.23     56.77 o 
  -3   5   4     5554.01     5138.76    117.46 o 
  -2   5   4       86.11      124.93     26.28 o 
  -1   5   4    55444.64    52855.74    717.26 o 
   0   5   4     5579.34     5771.47    108.98 o 
   1   5   4    30206.10    31711.62    558.41 o 
   2   5   4       75.83      106.37     25.77 o 
   3   5   4    19171.60    18579.24    280.80 o 
   4   5   4     1960.57     1722.02     50.80 o 
   5   5   4    19447.59    18326.41    239.91 o 
   6   5   4     2282.22     2060.44     58.20 o 
   7   5   4     4105.53     4109.98    101.33 o 
   8   5   4     2157.34     2388.90     64.68 o 
   9   5   4     1131.98      981.94     55.61 o 
  10   5   4     3748.92     3744.45     83.94 o 
  11   5   4       67.42       38.53     42.90 o 
  12   5   4     4307.80     4192.28    123.98 o 
  13   5   4        2.95      -25.23     86.87 o 
  14   5   4     2674.14     2671.12    102.05 o 
  15   5   4     2316.28     2609.68     86.64 o 
  16   5   4     1468.58     1550.97    111.58 o 
 -16   6   4      323.89      350.34     53.54 o 
 -15   6   4      181.70      139.39     42.85 o 
 -14   6   4      650.38      558.49     76.51 o 
 -13   6   4       17.97       89.11     54.20 o 
 -12   6   4     3135.83     2989.31    123.75 o 
 -11   6   4     7547.94     6858.17    207.43 o 
 -10   6   4      298.16      303.02     52.74 o 
  -9   6   4     1616.19     1517.52    106.29 o 
  -8   6   4     4038.48     3750.71    243.88 o 
  -7   6   4       20.96      -47.82     74.92 o 
  -6   6   4    11561.31    10962.01    428.79 o 
  -5   6   4    14850.72    14650.85    381.92 o 
  -4   6   4       39.39        6.37     29.67 o 
  -3   6   4     5625.26     4990.70     93.20 o 
  -2   6   4    14881.60    14166.32    197.52 o 
  -1   6   4      547.97      640.86     36.80 o 
   0   6   4     4362.16     4016.74     78.56 o 
   1   6   4    30013.12    28471.56    348.89 o 
   2   6   4     3353.29     3215.49     65.94 o 
   3   6   4    23588.96    22753.36    309.20 o 
   4   6   4    13689.90    13368.05    198.23 o 
   5   6   4     1783.19     1873.08     56.93 o 
   6   6   4       56.81      133.84     23.98 o 
   7   6   4     7498.10     7400.51    135.36 o 
   8   6   4      745.01      736.51     50.15 o 
   9   6   4     8498.05     8300.12    191.95 o 
  10   6   4      963.89      887.42     58.32 o 
  11   6   4      341.27      439.00     56.69 o 
  12   6   4     2184.01     2111.76    118.88 o 
  13   6   4      279.39      350.25     74.67 o 
  14   6   4      253.18      283.27     47.07 o 
  15   6   4      509.61      544.94     48.94 o 
 -15   7   4        4.81      102.02     52.60 o 
 -14   7   4      540.67      520.59     61.99 o 
 -13   7   4       18.10        1.73     58.98 o 
 -12   7   4      606.58      635.68     86.13 o 
 -11   7   4      190.18      155.46     57.19 o 
 -10   7   4    10059.87     9750.92    236.35 o 
  -9   7   4       16.73      -13.05     58.28 o 
  -8   7   4     7938.89     7002.79    184.98 o 
  -7   7   4      624.01      735.93     89.41 o 
  -6   7   4     2158.60     2018.02    167.37 o 
  -5   7   4      530.62      605.84     78.30 o 
  -4   7   4    24198.38    23410.84    401.64 o 
  -3   7   4       56.39       90.64     31.26 o 
  -2   7   4     6235.60     6056.91    125.26 o 
  -1   7   4     4985.39     5091.83    111.22 o 
   0   7   4     8264.58     7546.17    125.51 o 
   1   7   4     1269.24     1186.15     45.31 o 
   2   7   4    27326.67    26040.36    356.64 o 
   3   7   4       43.53       56.82     22.62 o 
   4   7   4      622.25      620.45     36.64 o 
   5   7   4      560.04      634.16     44.31 o 
   6   7   4    10329.15    10154.15    198.37 o 
   7   7   4     1883.71     1972.63     75.39 o 
   8   7   4     5608.24     5707.66    113.37 o 
   9   7   4       14.31       31.00     32.49 o 
  10   7   4      177.23      203.77     37.22 o 
  11   7   4       11.27       -0.19     42.00 o 
  12   7   4      123.19       84.48     70.14 o 
  13   7   4      551.88      607.04     66.03 o 
  14   7   4      559.17      568.87     51.57 o 
 -14   8   4       53.08       54.32     36.75 o 
 -13   8   4      230.02      216.54     50.67 o 
 -12   8   4     2426.54     2382.51    115.65 o 
 -11   8   4      545.63      519.52     76.26 o 
 -10   8   4     1299.80     1330.67     82.45 o 
  -9   8   4     3242.08     3283.18    127.27 o 
  -8   8   4     3706.08     3429.15    112.74 o 
  -7   8   4       35.57      -25.11     41.38 o 
  -6   8   4    15869.59    14761.25    321.44 o 
  -5   8   4     2572.97     2422.68     89.70 o 
  -4   8   4      564.69      607.53     46.11 o 
  -3   8   4     7900.15     7523.99    167.82 o 
  -2   8   4    29590.35    29037.11    494.28 o 
  -1   8   4       65.26       34.01     33.07 o 
   0   8   4    19441.95    18599.68    298.62 o 
   1   8   4     1185.70     1128.62     44.90 o 
   2   8   4       80.56      103.64     26.38 o 
   3   8   4      833.61      837.01     41.47 o 
   4   8   4    13538.26    12753.53    208.01 o 
   5   8   4      206.95      244.91     37.13 o 
   6   8   4     2250.60     2182.52     70.81 o 
   7   8   4     1264.14     1223.00     59.16 o 
   8   8   4       41.41       71.28     31.98 o 
   9   8   4      912.08      812.20     63.27 o 
  10   8   4       61.14       47.01     32.10 o 
  11   8   4       80.97       73.66     37.07 o 
  12   8   4       17.31        9.56     38.26 o 
  13   8   4       22.17      -17.53     79.70 o 
 -13   9   4      737.13      750.78     89.26 o 
 -12   9   4      412.84      377.53     67.75 o 
 -11   9   4     2701.90     2732.07    110.52 o 
 -10   9   4     1002.12     1029.68     84.68 o 
  -9   9   4      383.43      434.90     51.61 o 
  -8   9   4      251.46      330.45     73.85 o 
  -7   9   4     7392.41     7286.67    152.77 o 
  -6   9   4      335.02      325.23     45.00 o 
  -5   9   4     7583.64     7491.60    163.28 o 
  -4   9   4     4491.13     4554.92    137.92 o 
  -3   9   4     1095.96     1071.87     64.63 o 
  -2   9   4       32.72       52.56     33.87 o 
  -1   9   4    17191.34    16644.77    312.81 o 
   0   9   4     3255.88     3273.59     92.76 o 
   1   9   4     4256.31     4013.12    101.47 o 
   2   9   4     1599.72     1660.13     84.20 o 
   3   9   4      490.24      499.41     44.61 o 
   4   9   4      412.91      400.44     42.21 o 
   5   9   4     6215.12     6294.18    124.46 o 
   6   9   4     3812.11     4094.91    116.49 o 
   7   9   4     2642.68     2553.79    100.48 o 
   8   9   4        4.65       -7.87     34.99 o 
   9   9   4      318.99      355.94     82.09 o 
  10   9   4       29.37       86.23     70.93 o 
  11   9   4       13.64      -28.69     54.20 o 
 -11  10   4     2812.69     2609.40    188.09 o 
 -10  10   4     2726.19     2744.89    219.97 o 
  -9  10   4     5344.65     5196.41    149.80 o 
  -8  10   4     1096.37     1080.40    123.15 o 
  -7  10   4      884.50      928.58     78.04 o 
  -6  10   4        2.76       91.80     55.27 o 
  -5  10   4     5927.86     5708.33    156.62 o 
  -4  10   4      229.37      304.65     63.96 o 
  -3  10   4     9397.01     9372.09    178.20 o 
  -2  10   4       32.10       56.26     31.94 o 
  -1  10   4       43.29       56.80     36.59 o 
   0  10   4     1949.71     1855.40    154.15 o 
   1  10   4     5951.51     5879.05    154.77 o 
   2  10   4     1032.43      989.55     59.43 o 
   3  10   4     5450.98     5341.02    125.81 o 
   4  10   4        8.09       18.34     33.35 o 
   5  10   4      723.54      669.81     49.13 o 
   6  10   4      917.03      945.46     75.74 o 
   7  10   4     4002.58     4188.14    154.79 o 
   8  10   4     4573.35     4669.67    270.33 o 
   9  10   4      190.64      272.58     86.08 o 
  10  10   4      330.10      315.61     68.54 o 
  -9  11   4      954.21      628.04    121.14 o 
  -8  11   4      801.81      715.27     76.08 o 
  -7  11   4     1814.18     2007.00    126.35 o 
  -6  11   4     2471.92     2470.02    120.82 o 
  -5  11   4     5759.10     5522.16    178.72 o 
  -4  11   4      887.54      692.46    101.07 o 
  -3  11   4      276.44      242.04     66.64 o 
  -2  11   4     1804.73     1843.04     95.19 o 
  -1  11   4     2292.92     2535.62    136.53 o 
   0  11   4      691.61      742.05    224.12 o 
   1  11   4     1561.71     1362.52    159.76 o 
   2  11   4     4733.27     4829.54    164.76 o 
   3  11   4     2858.73     3012.11    129.30 o 
   4  11   4      721.34      935.68    148.24 o 
   5  11   4      268.43      602.54    122.74 o 
   6  11   4       28.57       79.47     70.90 o 
   7  11   4      438.01      505.76     75.58 o 
   8  11   4     1242.34     1394.29     95.35 o 
  -6  12   4     3606.56     3565.80    172.15 o 
  -5  12   4       56.71      -63.77     63.77 o 
  -4  12   4        5.34      -65.76     65.76 o 
  -3  12   4      978.84      946.84    145.05 o 
  -2  12   4     3286.15     3262.94    231.13 o 
  -1  12   4        7.24      -79.70     79.70 o 
   0  12   4     2234.90     2239.59    180.12 o 
   1  12   4       27.05       11.16     82.89 o 
   2  12   4      107.84       23.91     84.48 o 
   3  12   4       33.35       90.86     79.70 o 
   4  12   4      772.31     1192.32    130.71 o 
   5  12   4     4825.37     5580.63    266.20 o 
 -17   0   5     8554.25     8666.64    360.25 o 
 -13   0   5    11768.32    11075.00    343.51 o 
 -11   0   5     1855.81     1802.51    137.81 o 
  -9   0   5      807.07      743.02     60.83 o 
  -7   0   5     5462.62     6684.02    147.86 o 
  -5   0   5       72.43       94.66     26.82 o 
  -3   0   5     5404.02     5849.10    148.94 o 
  -1   0   5    25222.50    26261.86    506.99 o 
   1   0   5    18187.82    18934.22    370.09 o 
   3   0   5    18584.59    16967.49    368.57 o 
   5   0   5    35361.49    36141.00   1044.08 o 
   7   0   5     1434.67     1342.16    108.39 o 
   9   0   5    60832.79    59273.32   1284.89 o 
  11   0   5     5146.29     5057.04    181.08 o 
  13   0   5    17139.24    16770.17    334.09 o 
  15   0   5     7636.83     7947.74    188.51 o 
  17   0   5     1206.25     1283.87     68.31 o 
 -18   1   5     4515.38     4475.76    231.13 o 
 -17   1   5     5146.91     5170.63    169.96 o 
 -16   1   5      122.08      283.73    116.36 o 
 -15   1   5     7307.30     7052.01    226.84 o 
 -14   1   5     4792.60     4308.61    234.32 o 
 -13   1   5      419.88      366.56     44.29 o 
 -12   1   5     6530.89     6140.25    131.40 o 
 -11   1   5     3249.03     3212.36     82.25 o 
 -10   1   5     1176.78     1339.77     87.21 o 
  -9   1   5     2783.46     3153.70     68.88 o 
  -8   1   5     1666.63     1956.14     54.74 o 
  -7   1   5       23.82       93.08     20.32 o 
  -6   1   5      508.35      586.37     28.71 o 
  -5   1   5     1675.25     1874.84     41.11 o 
  -4   1   5     3226.16     3605.58     56.42 o 
  -3   1   5     3655.96     3937.17     62.82 o 
  -2   1   5      205.31      206.20     18.67 o 
  -1   1   5     4061.29     4336.12     77.03 o 
   0   1   5      557.05      645.68     24.47 o 
   1   1   5    61186.65    59020.32    849.99 o 
   2   1   5     1092.11     1340.72     34.11 o 
   3   1   5     9663.43     9982.51    165.03 o 
   4   1   5    17816.16    17262.09    271.79 o 
   5   1   5     6506.20     5987.18    132.29 o 
   6   1   5       23.70       56.22     45.43 o 
   7   1   5    31796.13    31323.87    688.81 o 
   8   1   5    16798.22    16784.05    340.31 o 
   9   1   5      849.77      946.69     72.74 o 
  10   1   5    17625.51    16931.61    277.97 o 
  11   1   5     6769.61     6505.98    114.24 o 
  12   1   5      131.17      172.42     33.46 o 
  13   1   5     7517.67     7537.09    134.54 o 
  14   1   5     5799.54     5942.91    108.31 o 
  15   1   5      102.24      114.67     35.72 o 
  16   1   5     5789.99     5884.77    127.46 o 
  17   1   5     1528.11     1533.04     50.19 o 
 -18   2   5     2690.95     2828.63     99.18 o 
 -17   2   5       11.88        1.16     48.23 o 
 -16   2   5    14727.25    13631.65    285.73 o 
 -15   2   5      788.78      632.82    108.39 o 
 -14   2   5     3844.29     3779.40    234.32 o 
 -13   2   5      171.79      196.34     46.13 o 
 -12   2   5     4080.28     3896.63    119.30 o 
 -11   2   5     1546.74     1513.18     66.25 o 
 -10   2   5     5627.15     5691.16    115.45 o 
  -9   2   5     3607.76     3930.42     92.85 o 
  -8   2   5       55.47      112.08     34.40 o 
  -7   2   5     1197.15     1420.10     51.56 o 
  -6   2   5      747.40     1118.18     39.73 o 
  -5   2   5    19615.86    21836.44    267.66 o 
  -4   2   5      210.03      295.23     23.47 o 
  -3   2   5      987.67      955.22     32.97 o 
  -2   2   5     1805.63     1842.14     43.55 o 
  -1   2   5     5235.87     5296.12     85.15 o 
   0   2   5   115938.69   113845.88   1586.32 o 
   1   2   5     5184.91     5107.15    115.53 o 
   2   2   5    49812.84    49813.30    762.01 o 
   3   2   5     2656.45     2744.02     88.35 o 
   4   2   5      562.94      597.23     37.35 o 
   5   2   5     4475.68     4727.82    102.18 o 
   6   2   5    28341.67    26521.64    423.80 o 
   7   2   5       79.32       96.67     35.14 o 
   8   2   5    24970.41    24496.01    471.78 o 
   9   2   5     3949.88     3815.26    124.82 o 
  10   2   5     1352.69     1329.08     72.98 o 
  11   2   5      119.05      165.54     39.77 o 
  12   2   5     4817.51     4395.41    126.49 o 
  13   2   5     2433.24     2505.39     79.23 o 
  14   2   5    14043.39    14320.50    208.97 o 
  15   2   5      423.29      421.82     43.18 o 
  16   2   5       16.97       47.22     26.80 o 
  17   2   5     3666.32     3675.55    157.01 o 
 -17   3   5       23.25       22.38     47.02 o 
 -16   3   5      263.42      236.75     48.65 o 
 -15   3   5     3494.28     2992.36    361.04 o 
 -14   3   5     7364.09     6821.43    161.19 o 
 -13   3   5     4327.19     4027.60    251.85 o 
 -12   3   5      193.16      238.40     56.18 o 
 -11   3   5       56.40       54.13     37.07 o 
 -10   3   5     2794.75     2995.97    100.66 o 
  -9   3   5     4270.97     4664.99    129.27 o 
  -8   3   5     2184.83     2445.01     80.63 o 
  -7   3   5    15252.79    15995.39    272.90 o 
  -6   3   5     6094.97     6920.81    145.18 o 
  -5   3   5    13610.80    16057.68    228.98 o 
  -4   3   5     1687.42     1775.78     62.16 o 
  -3   3   5     2519.51     2535.67    134.57 o 
  -2   3   5     2347.53     2163.59     50.18 o 
  -1   3   5    15790.81    15423.68    243.90 o 
   0   3   5    54653.67    54605.54    937.79 o 
   1   3   5     4954.98     5099.23    122.80 o 
   2   3   5     9241.19     9383.57    195.89 o 
   3   3   5       49.71       69.44     24.14 o 
   4   3   5    14708.12    13584.92    208.46 o 
   5   3   5     2278.37     2040.83     59.10 o 
   6   3   5     1173.05     1282.73     62.22 o 
   7   3   5     8601.41     9092.52    175.72 o 
   8   3   5    16848.48    16601.51    289.65 o 
   9   3   5     1488.38     1452.02     71.52 o 
  10   3   5    15082.52    14399.66    270.11 o 
  11   3   5      174.40      221.23     35.96 o 
  12   3   5      973.68     1031.50     66.26 o 
  13   3   5     3567.95     3581.74     96.05 o 
  14   3   5     8073.83     8190.59    184.50 o 
  15   3   5     2351.85     2385.85     67.89 o 
  16   3   5      481.87      456.05     74.12 o 
 -17   4   5     2216.41     2235.75     84.48 o 
 -16   4   5     2192.70     2270.46    246.33 o 
 -15   4   5       63.52      127.23     75.83 o 
 -14   4   5      870.85      844.91    113.49 o 
 -13   4   5     2731.44     2745.17    112.42 o 
 -12   4   5     7084.73     6536.81    146.42 o 
 -11   4   5     3497.21     3553.47    115.04 o 
 -10   4   5      402.77      348.62     63.63 o 
  -9   4   5       93.83      143.05     52.65 o 
  -8   4   5    18231.26    19443.01    390.46 o 
  -7   4   5     1624.48     1728.92     68.34 o 
  -6   4   5     6424.01     6586.26    136.12 o 
  -5   4   5     5609.59     5989.70    138.27 o 
  -4   4   5     3539.90     3342.28    144.26 o 
  -3   4   5     9532.61    10225.47    211.99 o 
  -2   4   5    33630.95    33540.05    690.32 o 
  -1   4   5     2275.14     2504.57     67.84 o 
   0   4   5     2588.39     2716.24     64.49 o 
   1   4   5    10931.31    11246.39    231.96 o 
   2   4   5     7708.42     7016.72    136.93 o 
   3   4   5     5584.19     5313.54    113.83 o 
   4   4   5       51.94       99.18     27.20 o 
   5   4   5     7243.98     7105.58    131.40 o 
   6   4   5     5393.44     5372.47    144.00 o 
   7   4   5     1437.94     1478.91     54.74 o 
   8   4   5     1789.24     1737.54     57.23 o 
   9   4   5    25648.76    24793.52    339.28 o 
  10   4   5     1739.47     1751.06     61.20 o 
  11   4   5     4867.95     4778.32    101.49 o 
  12   4   5     4197.68     4482.53    192.78 o 
  13   4   5      526.34      561.62     54.14 o 
  14   4   5      244.61      256.55     39.78 o 
  15   4   5     2890.10     3061.16     93.50 o 
  16   4   5     4775.32     4918.44    150.44 o 
 -16   5   5     2164.74     2365.51    165.78 o 
 -15   5   5     2059.90     1595.31    214.84 o 
 -14   5   5       32.75       44.94     40.97 o 
 -13   5   5        4.05       24.07     49.95 o 
 -12   5   5      451.72      554.11     87.67 o 
 -11   5   5     1068.62     1135.14    125.16 o 
 -10   5   5    25251.01    24090.14    436.87 o 
  -9   5   5      956.25      846.09     78.88 o 
  -8   5   5      830.28      838.87     74.44 o 
  -7   5   5      442.27      584.09     60.83 o 
  -6   5   5    27327.02    27796.79   1114.21 o 
  -5   5   5     3226.65     3514.40    146.22 o 
  -4   5   5    47100.61    47216.88    661.23 o 
  -3   5   5      252.28      330.72     32.31 o 
  -2   5   5     1786.01     2012.68     59.64 o 
  -1   5   5     9370.63     9730.35    176.99 o 
   0   5   5    23590.18    22492.99    344.47 o 
   1   5   5    18950.37    18782.42    449.85 o 
   2   5   5    20447.51    20791.82    317.57 o 
   3   5   5       92.83       42.80     24.59 o 
   4   5   5     1007.57     1059.88     41.66 o 
   5   5   5    10318.25    10484.87    207.72 o 
   6   5   5      984.91     1089.33     47.80 o 
   7   5   5     8524.07     8127.31    148.86 o 
   8   5   5      141.92      199.94     32.59 o 
   9   5   5       18.30       83.07     28.83 o 
  10   5   5      899.18      906.61     50.00 o 
  11   5   5      764.76      925.94     99.23 o 
  12   5   5     8491.57     8671.44    214.46 o 
  13   5   5     2499.50     2628.98    107.96 o 
  14   5   5     1898.56     2067.39     88.04 o 
  15   5   5      201.90      181.58     37.52 o 
  16   5   5     1405.02     1493.59    100.42 o 
 -16   6   5       24.50       69.00     46.98 o 
 -15   6   5     1833.00     2029.18    162.59 o 
 -14   6   5     2792.24     2687.49    202.44 o 
 -13   6   5       98.97      176.05     97.10 o 
 -12   6   5     2746.95     2645.75    105.16 o 
 -11   6   5     5749.78     5470.68    325.98 o 
 -10   6   5      667.46      695.59     64.61 o 
  -9   6   5     2448.84     2239.98    101.26 o 
  -7   6   5     1893.81     1895.28    161.00 o 
  -6   6   5     7659.18     7391.43    325.18 o 
  -5   6   5    16122.02    15459.26    465.45 o 
  -4   6   5     3326.14     3246.54     94.01 o 
  -3   6   5     4237.91     3945.23     81.88 o 
  -2   6   5    25443.04    24287.03    313.90 o 
  -1   6   5     5651.26     4931.81     98.52 o 
   0   6   5    29557.86    28882.78    355.00 o 
   1   6   5    25545.31    25394.56    342.97 o 
   2   6   5      153.08      232.59     26.94 o 
   3   6   5      606.16      846.87     41.82 o 
   4   6   5     2778.96     2703.51     67.16 o 
   5   6   5     2962.59     2928.27     71.78 o 
   6   6   5     4646.51     4342.42     85.39 o 
   7   6   5     1125.62     1140.51     51.68 o 
   8   6   5      121.69      132.04     30.15 o 
   9   6   5       77.06      110.45     47.30 o 
  10   6   5       82.97       97.63     37.93 o 
  11   6   5        6.10        6.10     44.78 o 
  12   6   5      354.35      457.89     93.25 o 
  13   6   5     4241.36     4566.57    133.12 o 
  14   6   5     3150.64     3493.17    103.84 o 
  15   6   5       45.10       62.17     33.81 o 
 -15   7   5     2316.80     2429.27    132.30 o 
 -14   7   5        6.28       -5.52     46.17 o 
 -13   7   5    13740.95    13692.09    340.34 o 
 -12   7   5     1417.85     1222.92     98.81 o 
 -11   7   5      386.41      425.22     77.49 o 
 -10   7   5      650.20      725.62     77.32 o 
  -9   7   5    15194.38    14190.72    439.39 o 
  -8   7   5       17.37      155.59     61.02 o 
  -7   7   5    17660.83    15461.31    298.89 o 
  -6   7   5     1201.12     1141.31    111.58 o 
  -5   7   5      454.59      437.64     59.69 o 
  -4   7   5     4491.25     4605.90    121.23 o 
  -3   7   5    14527.30    13737.96    233.36 o 
  -2   7   5       49.79      110.48     30.83 o 
  -1   7   5    17822.99    16950.81    273.47 o 
   0   7   5     2545.14     2415.12     61.07 o 
   1   7   5      213.95      250.01     27.75 o 
   2   7   5       61.96      110.87     27.37 o 
   3   7   5     3804.92     3758.86     82.14 o 
   4   7   5      143.31      188.66     27.93 o 
   5   7   5     1024.03     1061.35     40.52 o 
   6   7   5       15.38      112.05     30.47 o 
   7   7   5        8.37       18.72     30.11 o 
   8   7   5      219.62      342.93     40.01 o 
   9   7   5      224.06      187.37     52.21 o 
  10   7   5     2050.58     1887.37     69.36 o 
  11   7   5     1096.94     1172.89     73.71 o 
  12   7   5      746.08      954.81     94.05 o 
  13   7   5     1485.95     1563.82     84.31 o 
  14   7   5      196.62      154.08     36.68 o 
 -14   8   5     2070.09     1969.62    226.35 o 
 -13   8   5      114.33      123.32     63.76 o 
 -12   8   5     1888.07     1720.81    147.45 o 
 -11   8   5     5724.48     5758.65    257.86 o 
 -10   8   5      726.03      722.62     82.16 o 
  -9   8   5     1158.51     1306.63     85.01 o 
  -8   8   5     3084.75     2959.91    123.92 o 
  -7   8   5     1912.69     1823.43    119.22 o 
  -6   8   5     1491.07     1558.93     78.21 o 
  -5   8   5    29383.76    28225.11    866.00 o 
  -4   8   5       53.21      101.85     61.89 o 
  -3   8   5     9644.74     9304.83    196.16 o 
  -2   8   5      403.83      478.29     38.29 o 
  -1   8   5     4909.85     4843.65    113.61 o 
   0   8   5       81.43       99.03     32.07 o 
   1   8   5    10399.56     9859.99    158.99 o 
   2   8   5      269.45      339.96     32.04 o 
   3   8   5     1139.58     1219.72     48.38 o 
   4   8   5      674.19      689.76     47.91 o 
   5   8   5     1608.66     1628.34     64.96 o 
   6   8   5      209.24      240.94     43.94 o 
   7   8   5      146.41      129.94     53.91 o 
   8   8   5       34.30       69.38     36.82 o 
   9   8   5      636.33      580.81     45.20 o 
  10   8   5       37.53       67.86     43.37 o 
  11   8   5      805.27      813.96     80.27 o 
  13   8   5     4619.38     5096.05    226.35 o 
 -13   9   5     1001.66     1082.33     95.64 o 
 -12   9   5      722.15      641.57     62.96 o 
 -11   9   5     1326.70     1436.26     84.14 o 
 -10   9   5     5052.33     5281.33    122.32 o 
  -9   9   5     1973.23     1968.46     83.01 o 
  -8   9   5       48.08       88.29     42.84 o 
  -7   9   5     4478.60     4376.84    122.32 o 
  -6   9   5     9830.49     9376.51    180.50 o 
  -5   9   5       13.90       46.24     35.37 o 
  -4   9   5    25473.00    24959.47    487.99 o 
  -3   9   5     3995.06     3874.89    101.74 o 
  -2   9   5       12.53       24.94     33.54 o 
  -1   9   5       32.56       29.70     32.82 o 
   0   9   5     2052.43     2086.89     75.54 o 
   1   9   5      653.09      665.17     46.47 o 
   2   9   5     5318.65     5463.82    220.18 o 
   3   9   5     4102.80     3903.35     99.06 o 
   4   9   5      682.70      663.56     48.86 o 
   5   9   5        2.20        8.65     30.09 o 
   6   9   5      265.65      260.12     45.17 o 
   7   9   5      776.54      818.81     65.46 o 
   8   9   5        7.88       44.14     36.21 o 
   9   9   5      113.17       83.88     54.22 o 
  10   9   5      625.53      636.54     90.86 o 
  11   9   5      870.09      945.25     79.70 o 
 -11  10   5       26.94       60.14     63.77 o 
 -10  10   5        7.63       28.69    106.80 o 
  -9  10   5        9.14       -7.68     44.46 o 
  -8  10   5     9684.38     9289.36    271.77 o 
  -7  10   5      136.47      185.43     55.34 o 
  -6  10   5     7826.41     7504.81    206.37 o 
  -5  10   5      162.32      159.40     54.09 o 
  -4  10   5      598.63      632.98     62.77 o 
  -3  10   5     1931.31     1850.70     81.63 o 
  -2  10   5     6790.81     6650.16    126.72 o 
  -1  10   5     1624.55     1627.63     77.34 o 
   0  10   5     3337.48     3337.81    114.91 o 
   1  10   5      834.72      941.38     69.71 o 
   2  10   5     3635.68     3515.01    115.43 o 
   3  10   5      885.73      961.02     81.12 o 
   4  10   5     2214.16     2152.62     78.52 o 
   5  10   5     1627.53     1500.15     89.84 o 
   6  10   5       10.06       13.50     35.95 o 
   7  10   5     1280.66     1249.26     92.91 o 
   8  10   5      776.65      703.46     62.63 o 
   9  10   5     5146.19     5792.64    239.10 o 
  10  10   5       23.75        7.97     52.60 o 
  -9  11   5     3082.26     2705.04    192.88 o 
  -8  11   5      171.81      159.63     95.64 o 
  -7  11   5     6331.38     6071.74    239.90 o 
  -6  11   5      910.35      921.42     98.04 o 
  -5  11   5      301.28      252.63     45.31 o 
  -4  11   5     3401.70     3320.98    121.88 o 
  -3  11   5      424.95      413.78     73.37 o 
  -2  11   5     1141.55     1245.14     84.63 o 
  -1  11   5     3003.57     2990.76    130.57 o 
   0  11   5     6528.88     6854.42    204.49 o 
   1  11   5       85.44      144.63     66.40 o 
   2  11   5        8.78       15.15     55.30 o 
   3  11   5      847.40      824.68    100.24 o 
   4  11   5     3080.36     3516.39    243.88 o 
   5  11   5     1211.58     1146.09    146.65 o 
   6  11   5      345.44      323.58    103.61 o 
   7  11   5     1070.03     1152.71     86.91 o 
   8  11   5     2491.51     2815.02    149.84 o 
  -6  12   5      201.87       93.89     55.79 o 
  -5  12   5     3032.93     3088.03    198.45 o 
  -4  12   5      269.68      324.64     74.89 o 
  -3  12   5     2195.65     2194.02    127.48 o 
  -2  12   5       84.75      138.68    108.39 o 
  -1  12   5      899.85      967.56    122.74 o 
   0  12   5     5718.28     6194.33    299.67 o 
   1  12   5     1230.96     1348.53    140.27 o 
   2  12   5     3159.31     3596.09    219.97 o 
   3  12   5     1576.17     1869.77    159.40 o 
   4  12   5       28.99       79.70     76.51 o 
   5  12   5        0.09       68.54     71.73 o 
 -18   0   6     6179.25     5783.07    243.88 o 
 -16   0   6     4836.83     4751.75    270.98 o 
 -14   0   6      276.56      215.19     63.76 o 
 -12   0   6      424.27      367.01     56.90 o 
 -10   0   6       23.50       73.11     53.30 o 
  -8   0   6      168.17      291.19     78.90 o 
  -6   0   6    61263.13    67520.58   1093.70 o 
  -4   0   6     4595.13     4789.22    145.21 o 
  -2   0   6     1104.79     1017.81     42.25 o 
   0   0   6    96312.63    96217.34   1795.34 o 
   2   0   6    37264.20    35972.05   1015.38 o 
   4   0   6     4782.20     3804.90    159.40 o 
   6   0   6    24331.76    22464.39    687.02 o 
   8   0   6       62.15       75.97     49.44 o 
  10   0   6    20858.86    20814.59    781.07 o 
  12   0   6     1359.75     1341.35     78.09 o 
  14   0   6     4205.19     4196.71    154.87 o 
  16   0   6      389.73      372.71     45.90 o 
 -18   1   6      784.38      844.83     61.28 o 
 -17   1   6     3785.26     3871.85    219.97 o 
 -16   1   6     2314.65     2381.90    141.43 o 
 -15   1   6     2056.44     1971.84    117.61 o 
 -14   1   6     2824.33     2597.98    137.57 o 
 -13   1   6      470.69      453.61     71.47 o 
 -12   1   6      464.91      542.76     42.67 o 
 -11   1   6       32.50       35.77     37.31 o 
 -10   1   6      931.70      916.36     47.00 o 
  -9   1   6      218.18      308.28     30.98 o 
  -8   1   6     2007.29     2211.16     65.15 o 
  -7   1   6     8882.06     9904.79    143.23 o 
  -6   1   6     8131.38     9529.16    135.02 o 
  -5   1   6    11796.42    13185.35    172.34 o 
  -4   1   6     4931.74     5442.39     83.15 o 
  -3   1   6       79.51      136.11     17.73 o 
  -2   1   6    13593.49    13696.19    183.91 o 
  -1   1   6     6456.96     6378.79     95.42 o 
   0   1   6      273.74      374.84     22.61 o 
   1   1   6    75837.77    74379.12   1068.63 o 
   2   1   6    98258.38    95672.40   1191.53 o 
   3   1   6       18.00       21.53     21.43 o 
   4   1   6    21350.89    20507.45    326.55 o 
   5   1   6     4768.04     4203.63    107.47 o 
   6   1   6    11798.22    12542.75    369.81 o 
   7   1   6    13154.73    13522.65    647.97 o 
   8   1   6    28132.59    28689.52    555.05 o 
   9   1   6      234.34      232.55     49.19 o 
  10   1   6     3931.68     4086.43    142.16 o 
  11   1   6    10194.95    10125.21    182.57 o 
  12   1   6     3430.86     3472.76     80.27 o 
  13   1   6     1880.38     1984.99     65.72 o 
  14   1   6      478.24      447.76     33.89 o 
  15   1   6      196.09      157.45     30.03 o 
  16   1   6        7.29       27.33     23.71 o 
  17   1   6      197.30      245.91     39.85 o 
 -18   2   6      269.53      231.48     40.98 o 
 -17   2   6       22.31       23.02     49.79 o 
 -16   2   6        0.24       25.77     46.75 o 
 -15   2   6     4048.42     3710.00    160.75 o 
 -14   2   6     1806.05     1629.08    156.21 o 
 -13   2   6     1709.07     1882.53    175.34 o 
 -12   2   6       40.78       17.72     34.32 o 
 -11   2   6      406.77      415.52     47.41 o 
 -10   2   6     1691.76     1782.02     72.04 o 
  -9   2   6       35.03       43.86     28.29 o 
  -8   2   6     7987.20     9055.08    142.63 o 
  -7   2   6     1424.93     1843.52     52.03 o 
  -6   2   6     2817.08     3448.20     62.92 o 
  -5   2   6       63.38      141.65     19.73 o 
  -4   2   6    15293.20    16703.38    210.01 o 
  -3   2   6    31948.88    34182.24    431.36 o 
  -2   2   6     9712.08    10596.85    168.67 o 
  -1   2   6     1316.51     1355.99     38.25 o 
   0   2   6       52.28      109.88     23.92 o 
   1   2   6    31863.29    31558.34    555.18 o 
   2   2   6     1712.41     2465.69    160.75 o 
   3   2   6    65852.02    64678.58   1107.85 o 
   4   2   6      215.64      192.48     26.66 o 
   5   2   6     4897.24     4803.38     94.86 o 
   6   2   6     1039.30     1479.59     93.47 o 
   7   2   6    22365.41    22463.34    432.88 o 
   8   2   6     1340.44     1559.16     78.74 o 
   9   2   6    35348.05    34256.29    647.51 o 
  10   2   6     7653.71     7652.46    170.83 o 
  11   2   6     2294.87     2352.37     73.02 o 
  12   2   6       49.69       44.41     37.54 o 
  13   2   6     2072.50     1955.91     81.46 o 
  14   2   6     5781.25     5789.62    106.51 o 
  15   2   6     1562.75     1645.39     66.66 o 
  16   2   6      607.52      604.41     36.96 o 
  17   2   6       13.72       38.26     43.04 o 
 -17   3   6     5261.01     5284.11    335.54 o 
 -16   3   6     1179.73     1073.81     87.79 o 
 -15   3   6      310.31      287.86     55.38 o 
 -14   3   6     2883.32     2414.77    131.51 o 
 -13   3   6     2136.44     2087.86    203.24 o 
 -12   3   6     3431.62     3331.94    130.84 o 
 -11   3   6      566.14      603.14     55.32 o 
 -10   3   6     6841.82     7004.00    134.60 o 
  -9   3   6     3374.68     3565.29     93.67 o 
  -8   3   6      152.98      149.38     37.07 o 
  -7   3   6     3944.35     4699.69    118.26 o 
  -6   3   6    25679.36    27775.74    381.59 o 
  -5   3   6    34103.71    37047.39    544.12 o 
  -4   3   6     3570.27     3550.99     64.76 o 
  -3   3   6    22123.57    24097.80    357.40 o 
  -2   3   6     2081.59     2382.39     65.83 o 
  -1   3   6    11860.15    11388.03    190.86 o 
   0   3   6    19023.24    18993.40    323.27 o 
   1   3   6    46793.66    47406.99    825.45 o 
   2   3   6     1461.77     1571.30     53.77 o 
   3   3   6     2525.12     2673.43     71.88 o 
   4   3   6    13258.18    13624.56    259.14 o 
   5   3   6    20492.71    19111.43    316.50 o 
   6   3   6     1580.41     1844.94     55.18 o 
   7   3   6    17877.00    18263.85    280.29 o 
   8   3   6     1136.78     1301.29     58.31 o 
   9   3   6     7904.05     7656.47    152.01 o 
  10   3   6    11127.59    10499.14    221.95 o 
  11   3   6     5668.49     5609.12    150.44 o 
  12   3   6     2654.11     2655.43     87.56 o 
  13   3   6     1057.03     1194.05     57.49 o 
  14   3   6       14.27       34.59     34.59 o 
  15   3   6     1743.81     1756.53     70.63 o 
  16   3   6     3076.60     3042.90    111.57 o 
 -17   4   6     2206.07     2320.76     85.51 o 
 -16   4   6     3046.84     3062.26    229.60 o 
 -15   4   6     3521.91     3473.37    123.23 o 
 -14   4   6     2569.08     2477.31     94.36 o 
 -13   4   6     3832.73     3649.38    125.15 o 
 -12   4   6        3.17       -1.46     52.40 o 
 -11   4   6     9004.22     8636.04    192.82 o 
 -10   4   6     1094.37     1023.50     73.08 o 
  -9   4   6      905.94      918.78     67.16 o 
  -8   4   6    10101.13    10215.17    201.30 o 
  -7   4   6    17285.38    17859.87    303.92 o 
  -6   4   6    10938.24    11807.03    239.70 o 
  -5   4   6     6310.41     6523.88    126.85 o 
  -4   4   6      724.73     1051.94     69.63 o 
  -3   4   6    11430.88    12669.80    256.55 o 
  -2   4   6    24153.97    24269.50    629.52 o 
  -1   4   6     7043.57     6623.84    161.51 o 
   0   4   6    16886.91    16259.53    282.53 o 
   1   4   6       67.97       73.49     25.31 o 
   2   4   6     1525.24     2313.10    163.58 o 
   3   4   6    30615.14    30746.14    482.61 o 
   4   4   6       93.93      149.43     28.42 o 
   5   4   6      287.49      390.27     34.53 o 
   6   4   6    13140.00    12691.35    208.80 o 
   7   4   6     7339.83     7168.66    164.27 o 
   8   4   6     4800.89     4676.53    105.99 o 
   9   4   6      598.07      643.40     56.83 o 
  10   4   6     2368.65     2303.98     67.45 o 
  11   4   6     5750.51     5740.06    124.03 o 
  12   4   6     3640.15     3656.78    102.92 o 
  13   4   6     5866.99     6259.48    152.44 o 
  14   4   6     2536.24     2772.45    121.67 o 
  15   4   6      223.47      212.36     32.11 o 
  16   4   6      845.31      708.75    133.10 o 
 -16   5   6      510.42      544.88     42.11 o 
 -15   5   6     9464.98     9170.04    427.49 o 
 -14   5   6     2804.94     2676.49    136.79 o 
 -13   5   6     8106.20     7828.46    175.32 o 
 -12   5   6      200.19      150.90     61.33 o 
 -11   5   6      245.95      327.69     53.56 o 
 -10   5   6      132.40      151.44     41.38 o 
  -9   5   6    27654.58    25853.25    500.01 o 
  -8   5   6       24.95       78.75     49.08 o 
  -7   5   6    13491.03    13246.23    503.71 o 
  -6   5   6     1500.36     1570.10    133.90 o 
  -5   5   6     2720.40     2805.33    115.69 o 
  -4   5   6     4925.53     5355.20    144.50 o 
  -3   5   6    22233.55    21629.63    322.93 o 
  -2   5   6      702.79      574.10     39.71 o 
  -1   5   6     9730.47     9586.85    172.16 o 
   0   5   6     1747.45     1753.73     57.95 o 
   1   5   6    10557.00    11312.25    187.84 o 
   2   5   6    28707.38    28058.21    438.87 o 
   3   5   6    12388.19    12727.30    188.18 o 
   4   5   6     5626.75     5313.91     94.54 o 
   5   5   6       70.74      171.11     28.00 o 
   6   5   6     2486.96     2578.24     73.68 o 
   7   5   6     5180.28     5074.79    110.45 o 
   8   5   6     7065.98     6775.74    142.70 o 
   9   5   6     3952.87     3806.49     86.52 o 
  10   5   6     1835.61     1714.67     66.78 o 
  11   5   6      876.51      903.22     69.37 o 
  12   5   6      904.43      986.57     75.51 o 
  13   5   6     5423.29     5747.57    156.72 o 
  14   5   6     1004.64     1065.41     64.57 o 
  15   5   6     7973.79     8457.84    151.76 o 
 -15   6   6      143.25      213.60     90.86 o 
 -14   6   6     4271.54     4632.50    170.56 o 
 -13   6   6     4590.12     4280.08    152.23 o 
 -12   6   6      943.62      860.87     73.24 o 
 -11   6   6    29063.67    27604.43    895.04 o 
 -10   6   6     5837.77     5305.16    150.97 o 
  -9   6   6     1824.48     1726.17     79.80 o 
  -8   6   6     6447.65     5703.37    294.89 o 
  -7   6   6     9819.83     8995.00    388.94 o 
  -6   6   6      440.16      564.28    109.99 o 
  -5   6   6    12390.22    11412.89    318.40 o 
  -4   6   6     5941.93     5587.64    190.40 o 
  -3   6   6     1448.53     1436.12     61.12 o 
  -2   6   6     3419.29     3493.01     80.58 o 
  -1   6   6     3130.35     2961.75     77.59 o 
   0   6   6      336.95      283.93     26.88 o 
   1   6   6      800.43      989.98     42.14 o 
   2   6   6      906.79     1029.69     67.85 o 
   3   6   6     1545.65     1462.91     51.78 o 
   4   6   6     2823.75     2777.16     70.54 o 
   5   6   6      495.28      484.12     35.38 o 
   6   6   6       73.51       76.15     28.16 o 
   7   6   6       28.44       37.09     24.67 o 
   8   6   6     6489.71     6109.22    106.86 o 
   9   6   6     2261.73     2203.76     83.76 o 
  10   6   6      250.92      283.31     55.62 o 
  11   6   6     8494.16     8924.76    203.64 o 
  12   6   6      377.29      521.34     70.12 o 
  13   6   6     2209.28     2263.66    109.37 o 
  14   6   6     6315.47     7124.56    229.54 o 
  15   6   6     2030.98     2235.16     73.82 o 
 -15   7   6      246.99      215.19     60.57 o 
 -14   7   6      719.48      553.22    121.14 o 
 -13   7   6      876.63      832.24     82.89 o 
 -12   7   6    13113.14    12380.06    487.77 o 
 -11   7   6      754.26      882.49     90.69 o 
 -10   7   6    10148.76    10121.38    237.41 o 
  -9   7   6      176.60      207.74    124.99 o 
  -8   7   6      374.25      412.47     69.62 o 
  -7   7   6      427.40      437.83     64.57 o 
  -6   7   6    14866.39    13176.72    293.57 o 
  -5   7   6      442.21      441.25     60.56 o 
  -4   7   6     6969.14     6895.10    187.41 o 
  -3   7   6     1902.35     1874.16     69.57 o 
  -2   7   6     3406.97     3241.50     88.55 o 
  -1   7   6     4043.60     4064.57    100.15 o 
   0   7   6     6111.87     6000.63    139.36 o 
   1   7   6      119.66      134.14     24.90 o 
   2   7   6      797.80      831.15     60.24 o 
   3   7   6       94.21      150.68     27.74 o 
   4   7   6     1249.40     1335.02     53.19 o 
   5   7   6       96.51      109.86     24.97 o 
   6   7   6     1753.03     1799.14     60.08 o 
   7   7   6      401.79      507.45     43.44 o 
   8   7   6       56.19      165.78     35.53 o 
   9   7   6      804.25      856.46     52.38 o 
  10   7   6     5006.37     5126.16    126.93 o 
  11   7   6      551.81      588.66     65.11 o 
  12   7   6     5960.39     6863.81    256.64 o 
  13   7   6       49.14       54.91     38.35 o 
  14   7   6        1.03      114.77     60.57 o 
 -14   8   6     4353.44     4390.03    119.41 o 
 -13   8   6      222.18      329.56     53.62 o 
 -12   8   6      448.47      537.19     70.14 o 
 -11   8   6     3365.16     3355.10    125.79 o 
 -10   8   6     6770.93     6604.79    170.95 o 
  -9   8   6      885.95      856.07     75.86 o 
  -8   8   6    13746.22    13065.40    292.31 o 
  -7   8   6      370.98      477.53     59.14 o 
  -6   8   6      486.63      457.50     52.97 o 
  -5   8   6     1168.62     1240.26     68.24 o 
  -4   8   6    10068.95     9047.70    189.38 o 
  -3   8   6       96.05      124.52     30.93 o 
  -2   8   6     8233.45     7791.04    136.89 o 
  -1   8   6      343.81      341.28     40.54 o 
   0   8   6      190.77      164.92     35.64 o 
   1   8   6      700.74      725.58     54.30 o 
   2   8   6       86.64      135.50     40.25 o 
   3   8   6        5.24       17.36     23.81 o 
   4   8   6      214.16      234.87     29.95 o 
   5   8   6      242.68      284.86     39.26 o 
   6   8   6       24.84       28.42     36.35 o 
   7   8   6       39.82       71.45     39.57 o 
   8   8   6     5958.67     5651.10    158.78 o 
   9   8   6       52.73       46.82     28.82 o 
  10   8   6     4867.41     5293.71    240.70 o 
  11   8   6     1106.36     1284.93     85.67 o 
  13   8   6       15.30      -20.72     68.54 o 
 -12   9   6     2545.44     2676.01     92.84 o 
 -11   9   6     1142.12     1175.13    170.65 o 
 -10   9   6     7164.90     7018.32    233.72 o 
  -9   9   6    12620.42    12309.92    323.64 o 
  -8   9   6     1343.46     1310.03     89.96 o 
  -7   9   6     5470.60     5514.91    138.58 o 
  -6   9   6     4396.41     4145.52    125.85 o 
  -5   9   6     3236.59     3257.78    100.99 o 
  -4   9   6      273.45      306.32     38.58 o 
  -3   9   6     7621.36     7596.49    157.74 o 
  -2   9   6     4890.57     4909.28    108.86 o 
  -1   9   6     1671.73     1686.37     65.05 o 
   0   9   6       34.77       42.54     32.15 o 
   1   9   6       77.18       53.15     32.97 o 
   2   9   6      968.04     1034.03     54.51 o 
   3   9   6     2685.09     2475.98     72.85 o 
   4   9   6       19.03       68.31     37.32 o 
   5   9   6      970.20      909.71     59.52 o 
   6   9   6     2326.92     2128.49     91.04 o 
   7   9   6     2916.56     2850.97    105.07 o 
   8   9   6     1613.21     1626.09     86.83 o 
   9   9   6     2029.39     2162.11    109.84 o 
  10   9   6      182.26      210.92     50.15 o 
  11   9   6        7.52       17.53     46.23 o 
 -11  10   6     7481.23     6997.35    209.93 o 
 -10  10   6       93.80      135.49    103.61 o 
  -9  10   6      213.55      294.56     79.70 o 
  -8  10   6     1326.45     1274.41     79.67 o 
  -7  10   6     5914.02     5508.93    178.85 o 
  -6  10   6      229.01      236.41     58.86 o 
  -5  10   6     3770.58     3728.46    139.09 o 
  -4  10   6       18.69       29.27     50.21 o 
  -3  10   6      457.91      494.93     52.78 o 
  -2  10   6      874.20      893.71     62.37 o 
  -1  10   6     4403.75     4304.18    102.48 o 
   0  10   6     1379.13     1342.91     95.40 o 
   1  10   6       25.20       40.34     42.43 o 
   2  10   6     1231.64     1271.11     93.87 o 
   3  10   6     1622.96     1591.87     81.59 o 
   4  10   6     1071.60     1036.85     65.10 o 
   5  10   6      358.11      319.79     54.13 o 
   6  10   6     3918.28     4297.45    266.20 o 
   7  10   6     1257.09     1353.32    157.81 o 
   8  10   6      519.77      634.22     78.98 o 
   9  10   6      114.18      102.02     70.14 o 
  10  10   6      448.53      482.99     60.57 o 
  -9  11   6     2412.35     2351.17    176.94 o 
  -8  11   6      715.87      554.42     73.32 o 
  -7  11   6      164.79      138.52     66.34 o 
  -6  11   6     2101.59     2047.68     86.88 o 
  -5  11   6     1094.18     1126.56     69.02 o 
  -4  11   6     1456.98     1487.18    130.00 o 
  -3  11   6     3196.66     3084.18    165.06 o 
  -2  11   6     1130.28     1261.43    138.68 o 
  -1  11   6      733.13      834.95    334.74 o 
   0  11   6      314.72      243.28     75.03 o 
   1  11   6     4631.68     4878.85    339.52 o 
   2  11   6     3287.75     3421.46    181.72 o 
   3  11   6      596.89      295.28     77.55 o 
   4  11   6     1479.53     1629.08    172.15 o 
   5  11   6     2280.39     2532.88    197.66 o 
   6  11   6      181.92      313.78     70.28 o 
   7  11   6     1019.58     1038.08    119.55 o 
   8  11   6     1007.32     1279.99    106.80 o 
  -5  12   6       77.51      185.44     59.75 o 
  -4  12   6     1051.58     1104.65    114.77 o 
  -3  12   6     6197.65     6197.42    486.97 o 
  -2  12   6     1534.64     1734.28    143.46 o 
  -1  12   6     1460.14     1605.17    151.43 o 
   0  12   6       56.98       76.51     82.89 o 
   1  12   6     3497.77     3623.19    215.19 o 
   2  12   6       29.17       86.08     79.70 o 
   3  12   6     3847.49     4544.52    239.10 o 
   4  12   6        7.05      100.42     73.32 o 
 -17   0   7      158.49      116.36     92.45 o 
 -15   0   7        3.77       92.45    119.55 o 
 -13   0   7     1060.83     1109.44     84.46 o 
 -11   0   7     2921.56     2807.95    108.69 o 
  -9   0   7    16654.47    17495.05    352.75 o 
  -7   0   7     3414.78     3800.21    136.40 o 
  -5   0   7    20527.48    21555.10    376.92 o 
  -3   0   7    27022.95    28417.15    473.56 o 
  -1   0   7     4118.94     4744.02    121.16 o 
   1   0   7    72692.04    71146.91   1336.66 o 
   3   0   7    37148.21    35815.83   1023.35 o 
   5   0   7     8194.57     8738.37    306.05 o 
   7   0   7    27422.63    28639.60    870.33 o 
   9   0   7     3789.18     3924.45    245.48 o 
  11   0   7      291.94      189.65     54.11 o 
  13   0   7     1201.64     1228.88     60.58 o 
  15   0   7      801.30      793.09     56.04 o 
  17   0   7      418.21      481.39     47.82 o 
 -18   1   7       52.07       19.56     40.57 o 
 -17   1   7      231.26      237.51     95.64 o 
 -16   1   7       79.87       -5.25     72.85 o 
 -15   1   7       10.76       35.04     41.71 o 
 -14   1   7      788.26      649.97     73.20 o 
 -13   1   7      176.79       98.45     67.26 o 
 -12   1   7     4620.44     4261.62     99.56 o 
 -11   1   7     5927.68     5883.97    116.34 o 
 -10   1   7     4771.50     4763.70     98.99 o 
  -9   1   7      128.89      190.41     25.90 o 
  -8   1   7     4101.42     4739.03     83.91 o 
  -7   1   7    13294.32    14661.65    198.47 o 
  -6   1   7     2717.28     2798.55     60.82 o 
  -5   1   7      699.07      644.70     31.83 o 
  -4   1   7    10642.83    10868.93    145.81 o 
  -3   1   7     9470.99     9921.26    144.08 o 
  -2   1   7     6629.68     7060.59    107.85 o 
  -1   1   7    49668.71    50748.81    624.43 o 
   0   1   7     9619.81     9789.54    155.11 o 
   1   1   7     1121.79     1048.62     40.14 o 
   2   1   7    41688.92    40926.95    525.46 o 
   3   1   7    20390.54    19741.52    402.08 o 
   4   1   7     2279.62     2301.98    107.40 o 
   5   1   7    15044.70    14131.31    276.15 o 
   6   1   7       38.73      247.07     65.35 o 
   7   1   7      945.49      972.35    111.58 o 
   8   1   7     3957.92     3944.08    324.38 o 
   9   1   7     4125.55     4018.18    128.20 o 
  10   1   7      952.84     1076.31     73.27 o 
  11   1   7      578.41      675.14     45.61 o 
  12   1   7        3.24       52.07     28.66 o 
  13   1   7       26.38       57.66     29.66 o 
  14   1   7      551.47      618.89     36.73 o 
  15   1   7      623.63      615.53     36.12 o 
  16   1   7      334.07      316.02     30.36 o 
 -17   2   7     2340.76     2479.70    109.48 o 
 -16   2   7      284.28      140.29     45.76 o 
 -15   2   7       11.80       19.64     58.98 o 
 -14   2   7      219.44      200.10     69.34 o 
 -13   2   7     8672.80     7643.28    358.65 o 
 -12   2   7      928.62     1096.12    111.82 o 
 -11   2   7      585.52      648.24     48.17 o 
 -10   2   7      561.70      507.80     47.48 o 
  -9   2   7     2103.01     2333.87     75.98 o 
  -8   2   7    10725.65    11410.73    173.98 o 
  -7   2   7    12073.81    13197.39    205.77 o 
  -6   2   7    33985.75    36863.35    441.15 o 
  -5   2   7     4584.45     5554.24     91.12 o 
  -4   2   7     2187.67     2419.80     56.88 o 
  -3   2   7     3097.88     3285.57     65.32 o 
  -2   2   7    64421.67    65829.26    915.94 o 
  -1   2   7        2.12       64.08     18.31 o 
   0   2   7    37304.75    36450.23    531.86 o 
   1   2   7     3286.42     3054.16     85.88 o 
   2   2   7     3358.66     3541.15     97.20 o 
   3   2   7     1478.85     1693.74     56.01 o 
   4   2   7    45022.75    42631.04    805.72 o 
   5   2   7      551.01      490.29     39.54 o 
   6   2   7    13682.90    13753.63    240.51 o 
   7   2   7     5425.11     5628.99    131.20 o 
   8   2   7      203.52      201.44     40.50 o 
   9   2   7      229.22      183.21     36.60 o 
  10   2   7     6645.23     6329.92    119.12 o 
  11   2   7     7297.66     6931.34    156.34 o 
  12   2   7       33.01       18.99     35.93 o 
  13   2   7      172.11      227.79     36.06 o 
  14   2   7      309.78      317.46     36.55 o 
  15   2   7     1356.97     1411.31     83.52 o 
  16   2   7     2700.72     2702.69     73.15 o 
 -17   3   7     1400.34     1377.03    147.45 o 
 -16   3   7      492.98      514.24     86.56 o 
 -15   3   7     9201.46     8293.83    270.18 o 
 -14   3   7      587.88      501.34    100.51 o 
 -13   3   7       83.46       88.05     57.80 o 
 -12   3   7     1966.05     1907.68     93.26 o 
 -11   3   7       95.77       96.89     36.68 o 
 -10   3   7     6398.57     6826.22    174.00 o 
  -9   3   7    21309.00    22559.06    348.37 o 
  -8   3   7    11393.41    11679.79    221.07 o 
  -7   3   7     8954.74    10503.03    199.19 o 
  -6   3   7      209.78      330.71     29.41 o 
  -5   3   7     1425.26     1593.70     48.98 o 
  -4   3   7    41917.19    44776.18    566.14 o 
  -3   3   7    13320.66    14818.41    234.66 o 
  -2   3   7     9501.65     9273.16    166.12 o 
  -1   3   7    13090.45    13332.23    221.21 o 
   0   3   7    13874.89    13374.63    220.92 o 
   1   3   7     9739.02     9990.41    195.33 o 
   2   3   7    69874.84    70462.57   1042.95 o 
   3   3   7       84.84      126.67     28.07 o 
   4   3   7      286.94      486.95     40.01 o 
   5   3   7     6987.56     6608.89    138.26 o 
   6   3   7    11630.71    11004.03    229.62 o 
   7   3   7    12391.87    12435.58    228.97 o 
   8   3   7     6542.49     6396.47    171.16 o 
   9   3   7     4951.19     5009.53    130.27 o 
  10   3   7     5091.81     4774.89     98.42 o 
  11   3   7     3835.08     3545.68    101.32 o 
  12   3   7     2350.06     2268.70     81.19 o 
  13   3   7     2493.12     2605.25     80.13 o 
  14   3   7       77.62       82.01     29.39 o 
  15   3   7     3772.56     3699.52     96.94 o 
  16   3   7       95.01       87.87     29.07 o 
 -17   4   7      977.53     1170.06     61.37 o 
 -16   4   7     7466.02     7317.50    203.69 o 
 -15   4   7      152.72      194.03     49.42 o 
 -14   4   7     6889.95     6545.88    154.48 o 
 -13   4   7     2900.27     2858.62     99.91 o 
 -12   4   7      350.46      348.66     60.90 o 
 -11   4   7    10570.82    10283.58    195.25 o 
 -10   4   7    14183.51    13518.29    264.06 o 
  -9   4   7      226.84      261.75     99.27 o 
  -8   4   7     2498.72     2604.26     78.24 o 
  -7   4   7     2976.00     3217.14     82.04 o 
  -6   4   7     6192.55     6128.92    162.89 o 
  -5   4   7    17442.32    17440.12    299.32 o 
  -4   4   7     3411.19     3153.73    116.17 o 
  -3   4   7     6432.98     6103.29    149.79 o 
  -2   4   7     1286.15     1298.37     61.90 o 
  -1   4   7      381.16      407.57     36.46 o 
   0   4   7    11395.43    11137.67    266.43 o 
   1   4   7     9230.71     9004.86    168.80 o 
   2   4   7      597.73      644.61     40.52 o 
   3   4   7    27546.17    26789.73    388.56 o 
   4   4   7    19012.55    18171.00    315.66 o 
   5   4   7     2747.91     2827.56     75.84 o 
   6   4   7      514.53      593.62     43.88 o 
   7   4   7     2470.82     2460.88     80.61 o 
   8   4   7    14695.39    14767.93    275.18 o 
   9   4   7     7901.56     7297.17    119.50 o 
  10   4   7     2073.49     2003.57    107.11 o 
  11   4   7      149.43      135.65     34.23 o 
  12   4   7     3671.43     3836.07     95.06 o 
  13   4   7       12.67       55.84     51.68 o 
  14   4   7     3266.13     3689.18    113.90 o 
  15   4   7     1492.10     1549.93     55.96 o 
  16   4   7      509.93      559.50     71.73 o 
 -16   5   7     1862.43     1995.21     76.07 o 
 -15   5   7       21.94       16.01     37.99 o 
 -14   5   7     7189.85     6858.14    241.15 o 
 -13   5   7      249.13      158.10     47.02 o 
 -12   5   7    11724.04    11593.60    257.03 o 
 -11   5   7     2488.17     2409.38    156.12 o 
 -10   5   7     1337.40     1391.15     72.14 o 
  -9   5   7        3.39       47.91     57.19 o 
  -8   5   7    11323.68    10724.41    448.71 o 
  -7   5   7     2893.26     2917.04    191.28 o 
  -6   5   7    13919.18    13956.40    353.27 o 
  -5   5   7     4830.26     4778.52    128.36 o 
  -4   5   7        5.80       15.99     36.86 o 
  -3   5   7     5051.25     4989.94    114.68 o 
  -2   5   7       78.85       40.39     24.22 o 
  -1   5   7    22110.36    21510.75    320.71 o 
   0   5   7     1803.98     1836.95     60.79 o 
   1   5   7     2145.74     2048.31     55.85 o 
   2   5   7     2901.27     3150.08     66.82 o 
   3   5   7      114.45      283.24     28.45 o 
   4   5   7     3048.24     2767.23     69.66 o 
   5   5   7     6042.33     5803.48    119.75 o 
   6   5   7    11452.69    11238.71    195.36 o 
   7   5   7       23.59       43.16     27.68 o 
   8   5   7     1218.47     1286.13    100.51 o 
   9   5   7      403.39      413.82     39.25 o 
  10   5   7    10524.33    10227.19    195.95 o 
  11   5   7        5.60       10.84     43.12 o 
  12   5   7     8010.18     8046.64    238.92 o 
  13   5   7       23.44       51.74     44.49 o 
  14   5   7     5825.91     6160.51    148.66 o 
  15   5   7      349.85      342.50     29.96 o 
 -15   6   7      273.02      529.21    102.02 o 
 -14   6   7     6140.01     6030.50    222.51 o 
 -13   6   7     5622.05     5874.87    168.84 o 
 -12   6   7      661.20      720.39     62.66 o 
 -11   6   7     1032.84     1015.75     77.49 o 
 -10   6   7     4501.96     4445.84    144.70 o 
  -9   6   7      939.75      898.84     70.17 o 
  -8   6   7    11751.13    10379.17    209.20 o 
  -7   6   7     5859.32     5555.13    285.33 o 
  -6   6   7      595.84      583.41    108.39 o 
  -5   6   7       48.84       92.20     53.46 o 
  -4   6   7     7145.97     6982.32    225.94 o 
  -3   6   7     6939.12     6856.93    177.41 o 
  -2   6   7     9471.87     9444.85    168.22 o 
  -1   6   7        1.35       23.50     26.31 o 
   0   6   7     2817.54     2817.61     67.93 o 
   1   6   7      713.30      711.67     37.89 o 
   2   6   7     2744.54     2644.53     66.58 o 
   3   6   7      258.35      337.46     32.72 o 
   4   6   7      186.77      313.58     33.39 o 
   5   6   7     9019.91     8824.04    149.05 o 
   6   6   7     3619.90     3451.96     75.50 o 
   7   6   7     1396.98     1377.75     51.57 o 
   8   6   7    10896.63    10156.63    153.81 o 
   9   6   7     1433.51     1498.20    109.68 o 
  10   6   7      149.79      218.56     53.44 o 
  11   6   7     1861.91     2138.23     92.03 o 
  12   6   7     5359.14     5895.61    185.97 o 
  13   6   7      387.58      367.53     48.56 o 
  14   6   7     3587.65     4202.08    126.99 o 
 -15   7   7    12326.02    13059.73    420.82 o 
 -14   7   7      375.91      318.66     48.98 o 
 -13   7   7     2445.72     2556.09    138.68 o 
 -12   7   7     1144.11     1071.05     94.36 o 
 -11   7   7     1137.86     1210.48     91.51 o 
 -10   7   7      874.09      837.49     90.77 o 
  -9   7   7    11337.50    10500.22    250.66 o 
  -8   7   7     1325.98     1595.11    100.06 o 
  -7   7   7     3662.53     3377.72    116.42 o 
  -6   7   7       15.41      -32.01     44.50 o 
  -5   7   7      967.78      828.78     67.00 o 
  -4   7   7      150.67      153.61     47.95 o 
  -3   7   7     1276.53     1324.92     64.39 o 
  -2   7   7       21.88       56.92     31.54 o 
  -1   7   7       72.14      100.55     34.97 o 
   0   7   7       49.99       75.92     30.76 o 
   1   7   7     4613.26     4745.33     94.56 o 
   2   7   7       13.55       16.87     23.47 o 
   3   7   7     8835.58     8480.84    222.65 o 
   4   7   7      629.17      699.63     54.53 o 
   5   7   7      108.67      122.38     31.04 o 
   6   7   7       80.97      101.95     29.23 o 
   7   7   7     9396.10     9278.16    208.57 o 
   8   7   7        7.02       16.96     32.09 o 
   9   7   7     1764.82     1858.62     79.86 o 
  10   7   7     2833.18     2913.49    103.90 o 
  11   7   7     2486.27     2835.91     94.56 o 
  12   7   7       83.58       70.14     47.82 o 
  13   7   7    10147.18    11115.04    337.93 o 
 -14   8   7     2098.32     2204.52    108.39 o 
 -13   8   7    11031.45    11199.88    268.74 o 
 -12   8   7      138.23      269.28     54.08 o 
 -11   8   7     9668.21     9333.84    223.67 o 
 -10   8   7     5373.32     5164.04    141.73 o 
  -9   8   7     5982.92     5731.92    163.89 o 
  -8   8   7     1222.63     1310.58     87.06 o 
  -7   8   7     5722.31     5285.04    162.27 o 
  -6   8   7      260.76      306.30     54.32 o 
  -5   8   7      149.72      199.04     40.48 o 
  -4   8   7     3335.16     3138.64     84.53 o 
  -3   8   7     5962.19     5809.46    143.09 o 
  -2   8   7       85.50      108.63     28.39 o 
  -1   8   7      297.49      317.39     34.01 o 
   0   8   7     1059.57     1122.08     58.59 o 
   1   8   7       43.17       47.29     30.42 o 
   2   8   7      170.01      165.35     27.68 o 
   3   8   7     4426.94     4444.35    144.02 o 
   4   8   7       39.87       27.51     25.54 o 
   5   8   7     2610.76     2725.45     96.45 o 
   6   8   7      299.79      327.51     47.15 o 
   7   8   7      388.13      442.87     57.67 o 
   8   8   7     1575.25     1525.43     81.23 o 
   9   8   7     6668.99     7057.10    223.88 o 
  10   8   7      362.80      403.44     64.25 o 
  11   8   7     8249.17     8736.41    359.45 o 
 -12   9   7     5373.85     5720.48    256.64 o 
 -11   9   7     2039.16     1942.35    156.10 o 
 -10   9   7      538.17      650.54    153.82 o 
  -9   9   7      925.52      909.85     57.11 o 
  -8   9   7     2661.05     2723.55    190.04 o 
  -7   9   7       12.99      -26.30     39.80 o 
  -6   9   7     2306.54     2357.56    105.14 o 
  -5   9   7     1429.65     1432.61     66.18 o 
  -4   9   7      471.83      498.93     58.02 o 
  -3   9   7       34.44       12.29     42.88 o 
  -2   9   7      819.99      847.67     66.53 o 
  -1   9   7      732.65      740.51     59.07 o 
   0   9   7     4172.96     4044.27    108.54 o 
   1   9   7      379.22      385.13     47.76 o 
   2   9   7     6348.62     6127.35    133.97 o 
   3   9   7     2179.78     2136.20    156.68 o 
   4   9   7     3595.22     3594.57    101.70 o 
   5   9   7     1181.27     1234.01     85.89 o 
   6   9   7     2495.99     2516.26    102.41 o 
   7   9   7     3331.12     3038.71    107.47 o 
   8   9   7     1258.58     1226.84     88.08 o 
   9   9   7      963.83     1093.93    125.13 o 
  10   9   7     9565.27    10464.68    353.87 o 
 -11  10   7       40.62      212.00     90.86 o 
 -10  10   7     7446.82     6865.41    333.15 o 
  -9  10   7     1423.23     1192.32    164.18 o 
  -8  10   7     4334.71     4210.77    217.58 o 
  -7  10   7        6.30      -13.55     49.16 o 
  -6  10   7       90.84       49.25     53.06 o 
  -5  10   7     1321.40     1480.42     80.76 o 
  -4  10   7      538.78      548.66     66.48 o 
  -3  10   7     1669.17     1679.57    100.62 o 
  -2  10   7       34.36      -16.64     37.24 o 
  -1  10   7      557.14      554.42     70.40 o 
   0  10   7      373.33      383.64     48.73 o 
   1  10   7     5017.77     5179.57    143.74 o 
   2  10   7     2104.19     2105.29    151.13 o 
   3  10   7     4097.78     3944.37    138.55 o 
   4  10   7     3942.32     3897.38    136.18 o 
   5  10   7        0.17       75.66     72.64 o 
   6  10   7      861.87      785.85    137.08 o 
   7  10   7     1974.59     2049.43    125.10 o 
   8  10   7     6530.69     7606.62    299.67 o 
   9  10   7      917.14      857.58     87.67 o 
  -8  11   7     4971.91     3855.91    232.73 o 
  -7  11   7     1471.84     1521.61    100.55 o 
  -6  11   7       52.83       27.05     68.51 o 
  -5  11   7       29.78       60.29     41.64 o 
  -4  11   7     1803.71     1767.01    135.43 o 
  -3  11   7      287.20      265.57     80.49 o 
  -2  11   7     3459.98     3328.78    148.67 o 
  -1  11   7     3332.22     3197.35    161.73 o 
   0  11   7     1050.93     1101.19    110.30 o 
   1  11   7     1558.14     1643.43    180.12 o 
   2  11   7     1132.77     1280.51    467.84 o 
   3  11   7      681.43      482.99    117.96 o 
   4  11   7     1466.53     1310.28    151.43 o 
   5  11   7     1835.56     1976.57    173.75 o 
   6  11   7     2962.28     3580.45    145.19 o 
   7  11   7     2981.82     3308.67    161.79 o 
  -5  12   7       53.46      122.77     81.29 o 
  -4  12   7      994.51     1135.37    247.87 o 
  -3  12   7        4.17       92.45     82.89 o 
  -2  12   7     4616.92     5166.19    232.73 o 
  -1  12   7      234.02      280.55     90.86 o 
   0  12   7     6586.24     6838.31    312.43 o 
   1  12   7        5.71        1.59     74.92 o 
   2  12   7       99.03       63.76     74.92 o 
   3  12   7      490.45      554.72     98.83 o 
 -16   0   8        4.01       62.17    102.02 o 
 -14   0   8     2026.10     1898.47    196.06 o 
 -12   0   8      296.92      294.43     60.19 o 
 -10   0   8     1101.16     1172.83     76.62 o 
  -8   0   8    34778.35    35574.39    544.08 o 
  -6   0   8    41779.63    46319.98    771.70 o 
  -4   0   8     4239.75     4348.94    106.81 o 
  -2   0   8    44122.56    44330.32    721.31 o 
   0   0   8     8058.26     7998.22    193.67 o 
   2   0   8    13660.99    12629.35    393.72 o 
   4   0   8    12369.51    11657.00    382.56 o 
   6   0   8     1492.47     1976.57    129.11 o 
  10   0   8        8.55       86.35     60.89 o 
  12   0   8      402.73      461.74     53.15 o 
  14   0   8    10054.20    10177.77    227.38 o 
  16   0   8     1553.33     1589.90     72.74 o 
 -17   1   8       36.15      -78.11     79.70 o 
 -16   1   8     1302.75     1163.46    105.35 o 
 -15   1   8     1827.80     1827.82    183.31 o 
 -14   1   8     3589.38     3276.15    124.83 o 
 -13   1   8     1043.33     1168.54     88.82 o 
 -12   1   8      680.97      617.64     60.91 o 
 -11   1   8     1304.79     1307.58     55.95 o 
 -10   1   8    11992.39    12126.98    190.78 o 
  -9   1   8    10018.50    10448.92    152.12 o 
  -8   1   8      739.54      742.35     34.26 o 
  -7   1   8    20426.02    21792.22    279.46 o 
  -6   1   8    12485.00    13191.62    180.61 o 
  -5   1   8      235.48      386.85     28.04 o 
  -4   1   8    16099.65    16723.75    213.17 o 
  -3   1   8     1075.90      829.83     35.91 o 
  -2   1   8     1407.37     1585.73     43.49 o 
  -1   1   8    23163.32    23572.77    305.99 o 
   0   1   8    27859.19    26723.21    341.90 o 
   1   1   8      557.16      739.00     56.84 o 
   2   1   8    22110.76    21440.68    662.46 o 
   3   1   8     2743.24     2581.38    113.25 o 
   4   1   8      475.17      507.01     51.85 o 
   5   1   8       80.87      411.25     74.92 o 
   6   1   8    11045.20    11489.63    403.28 o 
   7   1   8      559.75      590.01     71.71 o 
   8   1   8     1270.14     1348.51    101.78 o 
   9   1   8        9.06      126.12     43.01 o 
  10   1   8       40.76       90.67     38.52 o 
  11   1   8     1780.13     1763.97     67.13 o 
  12   1   8      879.91      890.46     42.30 o 
  13   1   8     1641.34     1712.83     54.84 o 
  14   1   8     1287.71     1321.07     43.67 o 
  15   1   8     2059.46     2148.70     55.57 o 
  16   1   8     1179.77     1208.72     44.91 o 
 -17   2   8     1237.62     1286.78    353.07 o 
 -16   2   8     3791.96     3741.14    234.32 o 
 -15   2   8     1176.39      974.16     85.80 o 
 -14   2   8       29.98       96.32     66.03 o 
 -13   2   8     1347.15     1294.37    114.46 o 
 -12   2   8     6595.01     6146.29    246.18 o 
 -11   2   8    12060.06    11515.89    232.88 o 
 -10   2   8     1105.57      925.60     58.67 o 
  -9   2   8    14131.82    14480.68    216.48 o 
  -8   2   8     1358.55     1445.65     57.06 o 
  -7   2   8     7887.67     8449.64    133.17 o 
  -6   2   8       37.68       98.03     22.35 o 
  -5   2   8    35125.02    36530.41    436.96 o 
  -4   2   8     1772.97     1986.78     53.43 o 
  -3   2   8     9479.53     9769.29    147.25 o 
  -2   2   8      104.37      136.26     23.51 o 
  -1   2   8    44495.84    46857.78    766.78 o 
   0   2   8        4.14       50.28     23.84 o 
   1   2   8    51504.43    50361.38    873.08 o 
   2   2   8    18092.24    18700.60    352.62 o 
   3   2   8     7564.16     7513.64    158.52 o 
   4   2   8      872.31     1022.40     50.95 o 
   5   2   8      807.11      765.96     54.03 o 
   6   2   8      638.83      608.34     68.13 o 
   7   2   8     7398.67     7612.18    209.84 o 
   8   2   8     5180.03     5038.28    146.25 o 
   9   2   8     4545.57     4575.10    141.57 o 
  10   2   8      435.76      454.48     35.52 o 
  11   2   8      575.29      681.42     41.52 o 
  12   2   8     1587.67     1527.46     70.33 o 
  13   2   8     1650.91     1674.70     80.34 o 
  14   2   8        3.95       33.72     24.04 o 
  15   2   8       27.39       35.57     24.21 o 
  16   2   8      669.59      726.29     69.37 o 
 -17   3   8     1325.47     1498.61     79.51 o 
 -16   3   8       31.77      -31.63     36.18 o 
 -15   3   8       61.07       76.71     59.79 o 
 -14   3   8     6118.14     5774.06    344.02 o 
 -13   3   8     2137.98     2196.24     95.50 o 
 -12   3   8     2661.23     2329.72    112.94 o 
 -11   3   8     4842.24     4673.79    101.25 o 
 -10   3   8     3004.00     3146.76     86.78 o 
  -9   3   8     7273.01     7694.83    178.64 o 
  -8   3   8     4960.81     5302.28    129.91 o 
  -7   3   8    31183.28    33021.91    454.95 o 
  -6   3   8     3084.53     3286.77     76.36 o 
  -5   3   8     1625.05     1849.94     54.39 o 
  -4   3   8     3630.66     3648.55     77.12 o 
  -3   3   8    40842.98    43119.61    612.94 o 
  -2   3   8       66.13      251.35     82.09 o 
  -1   3   8    20988.71    20993.95    331.32 o 
   0   3   8       37.69      131.40     28.43 o 
   1   3   8     3323.38     3406.73     85.16 o 
   2   3   8     5815.94     5488.72    117.37 o 
   3   3   8    24398.27    24267.31    390.19 o 
   4   3   8    11690.94    11278.24    206.64 o 
   5   3   8      117.74      195.42     34.23 o 
   6   3   8      560.87      706.43     50.07 o 
   7   3   8     6571.73     6623.28    145.53 o 
   8   3   8     5933.71     5371.23    133.61 o 
   9   3   8     1804.68     1797.98     65.38 o 
  10   3   8    11847.69    11088.35    188.43 o 
  11   3   8     4873.10     4828.76    121.66 o 
  12   3   8       55.76       32.59     33.34 o 
  13   3   8      165.79      154.44     63.27 o 
  14   3   8     4499.07     4766.70    128.75 o 
  15   3   8     1833.61     1847.14     74.47 o 
  16   3   8     4331.67     4343.68    172.15 o 
 -17   4   8     1000.95     1152.96     58.17 o 
 -16   4   8     2088.76     1961.02    153.82 o 
 -15   4   8     6046.74     6264.18    195.71 o 
 -14   4   8     2442.15     2413.61    107.29 o 
 -13   4   8     8354.13     8270.89    175.38 o 
 -12   4   8     1374.68     1328.59     73.75 o 
 -11   4   8      205.10      285.46     47.27 o 
 -10   4   8     4075.11     4340.59    115.89 o 
  -9   4   8     9433.21     9262.65    197.23 o 
  -8   4   8    27398.38    27275.80    448.32 o 
  -7   4   8      819.07      941.92     83.82 o 
  -6   4   8     7566.92     7944.27    155.21 o 
  -5   4   8     5741.42     5892.62    166.34 o 
  -4   4   8      121.71       89.28     31.27 o 
  -3   4   8      105.34      172.13     42.86 o 
  -2   4   8    15102.29    14456.63    294.55 o 
  -1   4   8    18745.45    18196.64    401.88 o 
   0   4   8    19903.64    19089.80    517.57 o 
   1   4   8     4037.81     3758.98     94.39 o 
   2   4   8     3789.14     4110.37    101.32 o 
   3   4   8     8724.55     8384.03    167.19 o 
   4   4   8     5980.86     5709.61    107.23 o 
   5   4   8    16855.16    15652.06    231.00 o 
   6   4   8     4281.17     3947.98    105.20 o 
   7   4   8       41.86       70.77     37.08 o 
   8   4   8     2836.14     2883.69     95.60 o 
   9   4   8    15070.25    13831.56    204.33 o 
  10   4   8       89.08      116.25     31.26 o 
  11   4   8      613.60      778.02     54.04 o 
  12   4   8      242.82      339.98     44.40 o 
  13   4   8     3907.24     3931.05    124.19 o 
  14   4   8     6188.16     6198.58    150.37 o 
  15   4   8     6403.95     6415.34    137.40 o 
 -16   5   8      167.22      178.53     81.29 o 
 -15   5   8     9216.84     8676.37    466.22 o 
 -14   5   8      380.87      371.60     41.13 o 
 -13   5   8      178.18      194.26     46.57 o 
 -12   5   8      557.08      576.56     59.41 o 
 -11   5   8    10621.48    10253.04    235.92 o 
 -10   5   8     5383.64     5031.60    125.77 o 
  -9   5   8     2088.36     1803.51     95.55 o 
  -8   5   8      335.97      365.03    102.02 o 
  -7   5   8      146.51       81.26     68.54 o 
  -6   5   8     5324.48     5270.35    178.20 o 
  -5   5   8       52.64       64.60     32.76 o 
  -4   5   8    24358.21    24791.92    568.50 o 
  -3   5   8     5441.71     5755.22    203.44 o 
  -2   5   8       31.26       57.65     32.18 o 
  -1   5   8      463.06      456.99     28.49 o 
   0   5   8     1784.38     1549.53     49.42 o 
   1   5   8    24937.53    23980.34    303.26 o 
   2   5   8    10585.66    10316.93    161.64 o 
   3   5   8     3429.93     3224.33     81.01 o 
   4   5   8       12.67       87.35     26.50 o 
   5   5   8    12326.25    12029.13    244.43 o 
   6   5   8     1289.37     1227.12     53.82 o 
   7   5   8    27863.41    26140.13    475.61 o 
   8   5   8      526.95      496.03     39.09 o 
   9   5   8     1808.68     1832.28     70.62 o 
  10   5   8      478.54      399.80     44.68 o 
  11   5   8     4045.31     4170.62    124.29 o 
  12   5   8      120.47      138.60     56.32 o 
  13   5   8     6580.91     6988.83    169.54 o 
  14   5   8     2886.97     3182.90     95.87 o 
  15   5   8      254.50      199.38     30.61 o 
 -15   6   8     1549.82     1652.99    145.05 o 
 -14   6   8      414.50      370.48     50.50 o 
 -13   6   8     4704.57     4794.80    145.08 o 
 -12   6   8     1966.55     1908.42    118.26 o 
 -11   6   8     1403.05     1530.96    143.31 o 
 -10   6   8     2376.63     2258.37    118.05 o 
  -9   6   8     1623.48     1475.80     74.91 o 
  -8   6   8      178.74      186.96     48.34 o 
  -7   6   8     2746.39     2606.21    191.28 o 
  -6   6   8     2896.64     2932.98    197.66 o 
  -5   6   8     5348.86     5337.63    183.85 o 
  -4   6   8       24.85       57.65     47.89 o 
  -3   6   8     1467.98     1636.82     89.43 o 
  -2   6   8     2583.32     2415.31     95.28 o 
  -1   6   8      156.74      144.30     32.41 o 
   0   6   8     2883.02     2908.68     67.11 o 
   1   6   8      505.93      597.77     37.21 o 
   2   6   8     1246.53     1183.13     50.49 o 
   3   6   8    14028.70    13495.47    206.81 o 
   4   6   8      301.84      356.51     35.54 o 
   5   6   8     5240.50     5134.34    105.57 o 
   6   6   8    10708.92    10242.02    280.27 o 
   7   6   8     1318.68     1283.81     53.92 o 
   8   6   8     3922.37     3893.58     88.30 o 
   9   6   8    16091.72    15642.45    249.32 o 
  10   6   8      254.15      287.45     47.70 o 
  11   6   8      878.79      994.89     64.69 o 
  12   6   8     4569.38     4852.94    159.29 o 
  13   6   8     1896.72     2149.18    132.36 o 
  14   6   8      756.97      769.56     52.82 o 
 -14   7   8     8911.12     9513.06    299.67 o 
 -13   7   8      388.95      435.01     65.37 o 
 -12   7   8     2366.92     2414.94    110.37 o 
 -11   7   8      177.47      160.11     91.46 o 
 -10   7   8      301.22      396.06     70.70 o 
  -9   7   8     1281.69     1158.27    105.33 o 
  -8   7   8     8889.04     8009.82    211.02 o 
  -7   7   8       33.89      107.18     51.56 o 
  -6   7   8     1620.55     1663.46    113.92 o 
  -5   7   8     1532.37     1507.52     81.68 o 
  -4   7   8      119.83      213.44     42.33 o 
  -3   7   8      239.53      337.68     51.27 o 
  -2   7   8      508.39      616.32     53.76 o 
  -1   7   8      225.35      242.84     37.68 o 
   0   7   8     3696.93     3611.35     94.75 o 
   1   7   8     1261.40     1282.16     48.83 o 
   2   7   8     9004.38     8870.99    150.07 o 
   3   7   8     1034.67     1130.35     53.32 o 
   4   7   8     6959.82     6821.65    147.09 o 
   5   7   8     1268.25     1197.05     74.46 o 
   6   7   8     2056.68     1991.54     58.73 o 
   7   7   8      811.61      761.79     43.39 o 
   8   7   8     7503.28     7657.30    159.67 o 
   9   7   8        3.97      -15.57     71.47 o 
  10   7   8    17023.85    17447.37    338.64 o 
  11   7   8      605.71      661.37     47.87 o 
  12   7   8       16.33      -14.35     33.47 o 
  13   7   8      365.17      250.26     78.11 o 
 -13   8   8      973.17      960.04     64.63 o 
 -12   8   8     4038.30     4102.67    147.20 o 
 -11   8   8       13.52      -31.43     49.83 o 
 -10   8   8     1416.82     1559.03    160.20 o 
  -9   8   8      247.66      189.66     56.08 o 
  -8   8   8     2245.60     2102.80    179.52 o 
  -7   8   8       35.60      116.47     88.32 o 
  -6   8   8       69.05       26.89     45.20 o 
  -5   8   8      900.33      865.30     54.84 o 
  -4   8   8      695.16      685.53     51.52 o 
  -3   8   8       15.72       39.04     33.29 o 
  -2   8   8        2.93       37.21     31.31 o 
  -1   8   8       34.06       40.05     30.41 o 
   0   8   8     6490.21     6378.80    131.34 o 
   1   8   8      790.55      857.64     68.21 o 
   2   8   8      230.09      235.84     28.81 o 
   3   8   8      311.97      375.40     40.04 o 
   4   8   8      983.48     1147.77     55.87 o 
   5   8   8      779.67      813.83     45.52 o 
   6   8   8    15390.08    15152.08    291.90 o 
   7   8   8     1686.57     1681.49     98.39 o 
   8   8   8     2691.58     2822.62    105.49 o 
   9   8   8     2585.01     2689.01    128.49 o 
  10   8   8     1104.47     1146.34     81.25 o 
  11   8   8      298.70      333.15     58.98 o 
 -12   9   8      172.12      167.79     34.36 o 
 -11   9   8     8969.73     8770.96    366.86 o 
 -10   9   8     2532.59     2429.25    464.65 o 
  -9   9   8     2023.70     1959.75     97.89 o 
  -8   9   8      542.07      682.53    116.73 o 
  -7   9   8      731.03      757.65     59.11 o 
  -6   9   8      247.96      214.16     48.78 o 
  -5   9   8       17.76      -14.81     44.04 o 
  -4   9   8     1195.11     1139.79     87.84 o 
  -3   9   8     1274.84     1357.41     89.23 o 
  -2   9   8       26.56       50.93     40.99 o 
  -1   9   8     2831.74     2759.67    105.82 o 
   0   9   8     1399.26     1326.83     66.07 o 
   1   9   8     6326.38     6288.26    153.57 o 
   2   9   8     4313.35     3979.83    113.27 o 
   3   9   8     2911.81     2730.37    118.08 o 
   4   9   8     5405.73     5651.05    172.89 o 
   5   9   8     6237.03     6378.10    148.33 o 
   6   9   8     1800.61     1806.67    101.22 o 
   7   9   8    11741.07    11564.93    322.22 o 
   8   9   8     1415.87     1407.83     85.40 o 
   9   9   8      353.39      397.30     54.22 o 
  10   9   8     2465.35     2807.05    138.68 o 
 -10  10   8      174.67       45.10     89.26 o 
  -9  10   8     1201.83      897.43    145.05 o 
  -8  10   8     3625.79     3454.44    181.90 o 
  -7  10   8      309.34      293.70     57.39 o 
  -6  10   8     1534.88     1465.49    132.39 o 
  -5  10   8      388.77      480.98    123.71 o 
  -4  10   8      119.35      165.18     44.60 o 
  -3  10   8      890.09      917.69    104.91 o 
  -2  10   8     2164.47     2177.45    109.06 o 
  -1  10   8      694.38      687.22     66.02 o 
   0  10   8     1070.89      949.67     93.47 o 
   1  10   8        0.16       30.15     47.46 o 
   2  10   8     1233.37     1256.78    148.24 o 
   3  10   8     7923.91     8427.64    355.46 o 
   4  10   8     1182.02     1288.28    135.49 o 
   5  10   8     4776.36     5025.44    330.76 o 
   6  10   8      821.28      961.19    137.08 o 
   7  10   8      497.96      635.85     81.57 o 
   8  10   8       16.74        9.56     73.32 o 
   9  10   8    10980.37    12224.47    393.72 o 
  -8  11   8      735.20      508.49    109.99 o 
  -7  11   8     4002.95     3604.06    161.00 o 
  -6  11   8     1022.03      956.18     86.10 o 
  -5  11   8      172.06      305.97     73.05 o 
  -4  11   8     3375.23     3141.98    103.96 o 
  -3  11   8     3383.23     3496.72    132.08 o 
  -2  11   8       26.71       -6.38    105.20 o 
  -1  11   8      748.93      598.46    133.90 o 
   0  11   8      123.40      133.28     74.12 o 
   1  11   8     5468.38     5784.67    317.21 o 
   2  11   8     2280.01     2418.11    207.22 o 
   3  11   8     2792.83     3003.12    221.57 o 
   4  11   8     1027.45     1077.55    143.46 o 
   5  11   8      150.49      212.00     89.26 o 
   6  11   8      438.62      446.29     68.18 o 
  -4  12   8        1.46       14.35     65.35 o 
  -3  12   8     4784.90     4632.20    204.03 o 
  -2  12   8      324.34      409.66     89.26 o 
  -1  12   8     1450.48     1708.24    101.42 o 
   0  12   8      982.08      938.87    113.17 o 
   1  12   8     4350.81     4829.85    242.29 o 
   2  12   8      365.19      363.43     84.48 o 
   3  12   8       38.50       17.53     65.35 o 
 -17   0   9     3538.26     3604.06    204.03 o 
 -15   0   9     4081.15     3525.95    247.07 o 
 -13   0   9     4509.13     4529.47    421.62 o 
 -11   0   9     3896.04     3832.30    129.51 o 
  -9   0   9     5682.91     5898.11    134.55 o 
  -7   0   9    47591.89    50476.74    748.87 o 
  -5   0   9    40804.55    44111.01    736.04 o 
  -3   0   9       86.02      190.21     30.99 o 
  -1   0   9    44271.44    47225.70    914.23 o 
   1   0   9    23999.95    24513.20    491.90 o 
   3   0   9      748.97     1036.11     82.89 o 
   5   0   9     2270.09     2454.78    138.68 o 
  11   0   9     5041.77     4944.56    149.86 o 
  13   0   9     1613.72     1611.11     65.03 o 
  15   0   9     3470.11     3515.50    132.83 o 
 -17   1   9      250.07      210.41     92.45 o 
 -16   1   9      666.50      475.02    121.14 o 
 -15   1   9     5666.73     5367.84    269.39 o 
 -14   1   9      728.61      694.13     67.31 o 
 -13   1   9     6186.25     5961.39    178.28 o 
 -12   1   9     2207.54     2272.97    102.31 o 
 -11   1   9       89.78       51.53     26.31 o 
 -10   1   9     2158.30     2234.89     61.30 o 
  -9   1   9    20232.04    20691.27    265.62 o 
  -8   1   9     3590.50     3733.93     69.71 o 
  -7   1   9    17704.21    19257.99    223.42 o 
  -6   1   9    38215.50    41852.34    500.06 o 
  -5   1   9     4939.66     5089.80     88.77 o 
  -4   1   9     3972.10     4046.65     74.08 o 
  -3   1   9     9636.26     9359.75    143.31 o 
  -2   1   9      926.74     1066.92     39.62 o 
  -1   1   9    10426.77    11319.36    163.40 o 
   0   1   9    13771.33    13726.83    190.75 o 
   1   1   9     6730.47     6433.16    112.44 o 
   2   1   9     1955.03     1939.16    176.14 o 
   3   1   9    10291.64     9996.04    341.12 o 
   4   1   9     1127.73     1200.29     97.23 o 
   5   1   9       13.56        3.19     51.01 o 
   6   1   9      235.44      404.88     81.29 o 
   7   1   9     2811.20     3286.85    181.72 o 
   8   1   9       58.84       41.73     53.46 o 
   9   1   9     2763.61     2541.86    133.43 o 
  10   1   9     6096.27     5944.71    124.97 o 
  11   1   9      142.90      134.46     34.89 o 
  12   1   9      226.33      252.71     30.48 o 
  13   1   9     7185.61     7128.07    114.71 o 
  14   1   9       39.64       39.43     22.06 o 
  15   1   9     6252.02     6113.38    153.33 o 
  16   1   9     2994.22     3082.47     98.95 o 
 -17   2   9       68.39       62.75     46.25 o 
 -16   2   9     3900.91     3879.82    234.32 o 
 -15   2   9     3337.97     3232.70    312.43 o 
 -14   2   9    17218.96    15488.76    930.90 o 
 -13   2   9      169.52      172.43     79.70 o 
 -12   2   9     1819.94     1897.32     99.04 o 
 -11   2   9     5076.34     5078.87    136.82 o 
 -10   2   9    11596.79    11768.15    213.13 o 
  -9   2   9      729.66      816.66     49.04 o 
  -8   2   9    24995.60    25647.54    370.39 o 
  -7   2   9     2079.33     2122.91     54.58 o 
  -6   2   9     1852.85     1931.62     54.23 o 
  -5   2   9      283.56      318.15     30.22 o 
  -4   2   9    17104.18    16739.07    236.01 o 
  -3   2   9     1139.65     1131.76     42.98 o 
  -2   2   9    27010.43    28500.37    372.34 o 
  -1   2   9    27841.89    29108.25    423.23 o 
   0   2   9      198.23      264.48     34.75 o 
   1   2   9      174.59      164.81     35.60 o 
   2   2   9     2643.78     2491.38     84.26 o 
   3   2   9    19551.55    19640.73    419.83 o 
   4   2   9     8722.60     8491.15    163.62 o 
   5   2   9     3041.78     2965.88    119.85 o 
   6   2   9     2878.11     2924.96    103.17 o 
   7   2   9     4400.84     4092.15    126.82 o 
   8   2   9     6854.03     6656.78    176.41 o 
   9   2   9     5694.67     5622.10    134.23 o 
  10   2   9     1106.78     1134.13     48.27 o 
  11   2   9     1901.60     1864.80     78.13 o 
  12   2   9     1221.34     1357.05     65.68 o 
  13   2   9      640.14      589.63     39.94 o 
  14   2   9    16820.16    17040.77    227.28 o 
  15   2   9        5.64        7.57     31.28 o 
  16   2   9      674.33      717.30     63.76 o 
 -17   3   9     5059.87     4910.52    247.87 o 
 -16   3   9     3775.35     3836.67    140.51 o 
 -15   3   9     4433.18     4022.60    214.69 o 
 -14   3   9       15.99       96.84     51.93 o 
 -13   3   9      417.21      492.61    106.80 o 
 -12   3   9     7115.54     6965.69    185.05 o 
 -11   3   9       71.43      158.60     47.95 o 
 -10   3   9    16606.71    16293.23    268.59 o 
  -9   3   9     6977.04     6846.21    173.28 o 
  -8   3   9     4892.85     4849.27    112.88 o 
  -7   3   9     3025.99     3196.52     79.90 o 
  -6   3   9    25218.59    25088.93    345.27 o 
  -5   3   9     9321.58     9905.64    159.49 o 
  -4   3   9     4351.83     4351.91     88.47 o 
  -3   3   9      401.63      370.79     58.21 o 
  -2   3   9    21026.51    22365.59    399.65 o 
  -1   3   9     7802.78     7809.87    168.48 o 
   0   3   9     9897.40     9079.28    168.16 o 
   1   3   9    24777.99    25635.28    534.73 o 
   2   3   9     1331.63     1448.99     58.37 o 
   3   3   9     4095.53     4390.69    125.85 o 
   4   3   9     7240.70     7501.04    154.03 o 
   5   3   9     4262.40     4190.91    122.10 o 
   6   3   9       11.76       56.71     32.16 o 
   7   3   9    11828.12    11643.76    262.62 o 
   8   3   9     2166.87     2036.42     81.75 o 
   9   3   9        6.90       25.18     28.48 o 
  10   3   9     1118.84     1210.46     59.15 o 
  11   3   9     3808.76     3897.49    106.00 o 
  12   3   9     8204.60     8201.84    163.89 o 
  13   3   9      393.60      356.82     33.87 o 
  14   3   9      922.97      832.78     53.30 o 
  15   3   9      294.95      333.12     34.11 o 
 -16   4   9      642.73      620.07     70.14 o 
 -15   4   9       27.60       97.97     42.75 o 
 -14   4   9     2738.36     2701.24    110.26 o 
 -13   4   9     3542.43     3746.20    107.20 o 
 -12   4   9     2684.07     2637.65    117.44 o 
 -11   4   9    14201.05    13461.41    386.87 o 
 -10   4   9     5231.88     5009.24    105.92 o 
  -9   4   9      413.30      449.48     53.34 o 
  -8   4   9     6688.96     6983.71    179.20 o 
  -7   4   9     4870.86     4695.62    134.50 o 
  -6   4   9     4229.24     4319.18    124.40 o 
  -5   4   9     6526.98     6443.06    157.73 o 
  -4   4   9    24813.86    25583.68    458.73 o 
  -3   4   9     4183.38     4058.86    115.36 o 
  -2   4   9        0.83       63.80     43.84 o 
  -1   4   9     3175.13     3057.72    102.32 o 
   0   4   9    11523.12    10534.05    209.13 o 
   1   4   9     2781.49     2658.63     80.36 o 
   2   4   9     9531.10     9058.80    159.58 o 
   3   4   9     7587.20     6632.60    119.16 o 
   4   4   9     7828.03     7621.42    148.63 o 
   5   4   9      611.76      747.62     48.46 o 
   6   4   9    12740.59    12201.84    210.79 o 
   7   4   9      833.95      837.46     54.24 o 
   8   4   9       39.07      110.71     27.42 o 
   9   4   9     7440.91     7123.70    143.39 o 
  10   4   9    10970.62    10208.59    199.08 o 
  11   4   9     1800.08     2013.16     74.23 o 
  12   4   9     1697.38     1609.67     71.55 o 
  13   4   9     1326.68     1175.29     68.50 o 
  14   4   9     1012.46     1057.47     70.68 o 
  15   4   9     3312.56     3431.34     79.61 o 
 -16   5   9     1971.38     2003.67    146.65 o 
 -15   5   9     2240.01     2233.70    121.14 o 
 -14   5   9     6028.24     5805.99    332.65 o 
 -13   5   9     2807.92     2923.92     94.62 o 
 -12   5   9       40.04       29.89     45.60 o 
 -11   5   9     1377.81     1454.53     79.32 o 
 -10   5   9       26.15       42.84     43.79 o 
  -9   5   9     3945.11     3676.88    109.62 o 
  -8   5   9      269.94      318.80    103.61 o 
  -7   5   9     4710.64     4377.54    168.35 o 
  -6   5   9     1965.47     2278.88    110.70 o 
  -5   5   9      478.43      462.15     52.13 o 
  -4   5   9     3621.62     3586.94    186.63 o 
  -3   5   9     5451.52     5132.10    172.40 o 
  -2   5   9    15881.38    15319.65    381.47 o 
  -1   5   9      424.99      451.01     54.46 o 
   0   5   9     1450.92     1446.13     52.60 o 
   1   5   9     2563.58     2652.17     70.99 o 
   2   5   9    25295.86    23743.12    353.68 o 
   3   5   9     7149.81     6907.37    135.21 o 
   4   5   9    14884.05    13828.76    229.67 o 
   5   5   9     1117.64     1170.31     77.76 o 
   6   5   9     2465.29     2380.17     71.02 o 
   7   5   9       75.65       50.86     27.83 o 
   8   5   9    19758.20    18726.12    266.46 o 
   9   5   9     1495.98     1448.15     68.15 o 
  10   5   9     3641.91     3945.14    104.21 o 
  11   5   9      913.20      888.45     45.11 o 
  12   5   9      765.28      797.93     65.84 o 
  13   5   9     1101.43      970.19     61.03 o 
  14   5   9     3604.15     3699.13     86.42 o 
 -15   6   9     2555.65     2422.90    162.59 o 
 -14   6   9      443.34      607.32    116.36 o 
 -13   6   9     1492.64     1520.83     79.18 o 
 -12   6   9      303.20      339.91     57.68 o 
 -11   6   9     1138.23     1133.58     77.02 o 
 -10   6   9      494.78      318.00     62.15 o 
  -9   6   9     1800.04     1799.89     81.34 o 
  -8   6   9     5493.52     5023.14    130.40 o 
  -7   6   9      743.32      821.29    126.31 o 
  -6   6   9     8661.23     7963.68    366.62 o 
  -5   6   9      634.88      638.52    113.62 o 
  -4   6   9      290.52      349.95     66.04 o 
  -3   6   9     2353.81     2294.63    118.01 o 
  -2   6   9     4498.32     4473.38    122.79 o 
  -1   6   9     6244.34     6105.33    128.60 o 
   0   6   9    13553.36    13072.24    198.41 o 
   1   6   9     9330.09     9296.27    165.08 o 
   2   6   9     1185.63     1271.55     56.22 o 
   3   6   9     5151.58     4807.99    108.53 o 
   4   6   9     5978.14     5663.43    122.61 o 
   5   6   9     4161.34     4083.95     83.55 o 
   6   6   9    14375.03    13590.22    256.60 o 
   7   6   9    13099.41    12516.93    259.91 o 
   8   6   9     3233.89     3104.56     78.06 o 
   9   6   9     7894.41     7940.40    179.39 o 
  10   6   9      951.63     1090.67     63.26 o 
  11   6   9      420.44      437.66     49.48 o 
  12   6   9     1329.05     1535.92     86.17 o 
  13   6   9     3802.76     4049.34    124.83 o 
  14   6   9      257.64      219.97     55.79 o 
 -14   7   9      154.32      191.28     70.14 o 
 -13   7   9     1529.43     1480.82     88.96 o 
 -12   7   9       15.18       10.44     68.59 o 
 -11   7   9     3436.10     3584.78    247.87 o 
 -10   7   9       58.14      144.52     61.10 o 
  -9   7   9       82.22       41.14     72.58 o 
  -8   7   9      868.88      828.41     92.91 o 
  -7   7   9      313.01      326.30     56.52 o 
  -6   7   9      189.49      159.83     53.23 o 
  -5   7   9     2501.20     2337.27     79.47 o 
  -4   7   9     1087.74     1186.68     75.46 o 
  -3   7   9      312.53      262.72     44.04 o 
  -2   7   9       19.00       18.57     37.08 o 
  -1   7   9    14345.96    13421.09    206.44 o 
   0   7   9       56.91       88.45     38.61 o 
   1   7   9    11167.79    10728.21    164.41 o 
   2   7   9     1210.14     1334.50     47.44 o 
   3   7   9     7218.36     6764.68    139.30 o 
   4   7   9      964.73      902.80     60.99 o 
   5   7   9     9305.42     9051.33    192.13 o 
   6   7   9      200.22      140.24     46.96 o 
   7   7   9     9648.34     9031.24    169.43 o 
   8   7   9      459.60      494.80     42.98 o 
   9   7   9      524.25      533.52     48.55 o 
  10   7   9      461.17      491.68     44.12 o 
  11   7   9     5690.27     5837.01    127.99 o 
  13   7   9      534.42      551.53     79.70 o 
 -13   8   9     2895.72     2951.55    100.32 o 
 -12   8   9        6.02       40.31     50.99 o 
 -11   8   9        4.85      -37.50     48.16 o 
 -10   8   9        8.37      -40.69     53.58 o 
  -9   8   9      103.65       99.50     51.36 o 
  -8   8   9      513.22      462.24     65.82 o 
  -7   8   9       28.28      -32.02     57.14 o 
  -6   8   9      341.73      364.11     54.21 o 
  -5   8   9      114.79      161.67     41.82 o 
  -4   8   9        4.00       93.99     43.85 o 
  -3   8   9     4697.48     4508.22    107.12 o 
  -2   8   9       77.12      167.04     36.71 o 
  -1   8   9     1370.33     1355.99     66.47 o 
   0   8   9     2480.89     2384.53    107.40 o 
   1   8   9     1459.14     1554.47     72.34 o 
   2   8   9     3386.73     3380.52     99.37 o 
   3   8   9    38916.29    37364.03    555.76 o 
   4   8   9     1732.55     1728.57     64.75 o 
   5   8   9     3997.27     3934.02     96.79 o 
   6   8   9     3161.25     3118.21    103.55 o 
   7   8   9    10758.96    10733.84    294.38 o 
   8   8   9      416.36      340.48     65.71 o 
   9   8   9    10998.18    11765.10    455.89 o 
  10   8   9     1045.84      914.95    186.50 o 
  11   8   9      117.04      109.99     47.82 o 
 -12   9   9      337.77      277.98     32.93 o 
 -11   9   9      341.34      281.03     42.63 o 
 -10   9   9      516.49      501.08     54.16 o 
  -9   9   9      288.79      202.40     55.88 o 
  -8   9   9      742.94      594.57     52.98 o 
  -7   9   9        6.89       23.62     40.40 o 
  -6   9   9      840.30      839.16     63.04 o 
  -5   9   9      910.02      920.87     59.50 o 
  -4   9   9     1047.85     1012.70     54.45 o 
  -3   9   9      507.48      500.40     43.03 o 
  -2   9   9     2232.19     2413.99    104.00 o 
  -1   9   9     1077.74     1093.45    124.35 o 
   0   9   9     2461.13     2323.80     99.62 o 
   1   9   9     2336.22     2275.63     88.69 o 
   2   9   9    11564.70    12017.78    288.40 o 
   3   9   9     1482.52     1490.82     76.85 o 
   4   9   9     3287.76     3324.64    129.86 o 
   5   9   9     3522.54     3652.11    134.20 o 
   6   9   9     1510.54     1503.84    190.48 o 
   7   9   9      348.06      399.26    136.29 o 
   8   9   9    10393.86    10875.47    893.44 o 
   9   9   9      364.56      545.15     86.08 o 
  10   9   9     3313.46     3635.94    149.84 o 
 -10  10   9      203.99       51.81     64.25 o 
  -9  10   9      325.57      302.86    116.36 o 
  -8  10   9     1264.63     1152.09     99.63 o 
  -7  10   9      787.78      667.33     62.87 o 
  -6  10   9      452.11      425.97     60.66 o 
  -5  10   9     5092.95     4787.37    154.29 o 
  -4  10   9     2871.94     2853.95    102.08 o 
  -3  10   9      256.23      221.54     45.34 o 
  -2  10   9     2949.68     2983.95    117.26 o 
  -1  10   9     3231.61     3036.35    116.97 o 
   0  10   9     7639.36     7809.89    206.07 o 
   1  10   9     2721.90     2833.39    180.12 o 
   2  10   9     1877.51     1685.14    378.58 o 
   3  10   9       95.47      131.97     78.18 o 
   4  10   9     3268.44     3856.71    279.75 o 
   5  10   9      164.14      178.53    106.80 o 
   6  10   9     5939.60     6635.87    320.40 o 
   7  10   9       20.24       94.05     59.74 o 
   8  10   9      277.62      349.09     79.70 o 
  -7  11   9     1228.98     1061.61    133.90 o 
  -6  11   9     4178.51     3775.93    141.40 o 
  -5  11   9       38.40       79.38     63.93 o 
  -4  11   9        7.98      122.35     68.07 o 
  -3  11   9     1338.98     1350.12    120.98 o 
  -2  11   9     2259.15     2178.12    131.36 o 
  -1  11   9     1845.35     1669.42    170.56 o 
   0  11   9     2472.17     2379.86    205.63 o 
   1  11   9      624.79      655.14    127.52 o 
   2  11   9      718.23      892.65    137.08 o 
   3  11   9      515.46      420.82    108.39 o 
   4  11   9     1774.23     1990.92    168.97 o 
   5  11   9     3060.27     3337.86    197.66 o 
   6  11   9     1873.26     1915.25    100.87 o 
  -2  12   9     1501.50     1766.16    125.93 o 
  -1  12   9       77.80       89.82     80.50 o 
   0  12   9      666.13      756.89     69.77 o 
   1  12   9     2178.52     2445.21    161.00 o 
 -16   0  10     7403.89     7354.77    334.74 o 
 -14   0  10    15155.86    15731.29    613.69 o 
 -12   0  10     3945.46     3892.13    153.77 o 
 -10   0  10     9841.14     9447.19    232.15 o 
  -8   0  10    32347.39    32416.34    507.44 o 
  -6   0  10     8258.09     8219.78    160.29 o 
  -4   0  10    18248.36    18635.65    339.41 o 
  -2   0  10    30913.46    34031.45    680.50 o 
   0   0  10       78.39      143.45     34.25 o 
   2   0  10     2650.53     2776.77    133.90 o 
  10   0  10     1201.54     1119.64     91.11 o 
  12   0  10     6912.20     6718.16    146.32 o 
  14   0  10    12928.09    12765.56    353.00 o 
 -17   1  10      831.46      809.54     78.90 o 
 -16   1  10     2706.75     2681.13    199.25 o 
 -15   1  10     5654.85     5546.01    210.77 o 
 -14   1  10     3474.11     3555.37    200.46 o 
 -13   1  10      481.44      625.26     72.88 o 
 -12   1  10    20944.14    19357.90    326.75 o 
 -11   1  10      191.71      254.82     38.55 o 
 -10   1  10     1724.44     1693.60     56.82 o 
  -9   1  10    20615.67    20326.20    243.72 o 
  -8   1  10    24146.18    24918.85    285.32 o 
  -7   1  10     1262.70     1379.80     43.13 o 
  -6   1  10    18510.69    18871.52    232.76 o 
  -5   1  10     8569.56     9359.36    140.35 o 
  -4   1  10      173.71      215.69     26.33 o 
  -3   1  10     1167.62     1103.14     44.00 o 
  -2   1  10    18727.59    20014.63    272.52 o 
  -1   1  10     1929.52     1881.31     50.80 o 
   0   1  10     2877.50     3116.70     65.49 o 
   1   1  10      183.83      189.27     46.11 o 
   2   1  10     1073.84     1061.61     67.75 o 
   3   1  10      792.21     1050.45     97.23 o 
   4   1  10       24.82       30.29     51.01 o 
   5   1  10     3808.67     3868.66    189.69 o 
   6   1  10     1208.85     1374.04    116.36 o 
   7   1  10    13333.75    13612.85    479.80 o 
   8   1  10     1455.60     1346.94    140.27 o 
   9   1  10     3742.68     3693.05     84.02 o 
  10   1  10    16383.31    15432.24    246.42 o 
  11   1  10     3083.84     3289.67     79.88 o 
  12   1  10     5194.78     5147.61     92.79 o 
  13   1  10     1456.92     1516.02     49.22 o 
  14   1  10     1465.40     1547.21     49.89 o 
  15   1  10     1600.37     1668.41     51.52 o 
 -17   2  10     6648.85     6412.41    180.40 o 
 -16   2  10        9.12       19.31     54.77 o 
 -15   2  10      287.93      263.20     66.95 o 
 -14   2  10      336.21      453.96     76.26 o 
 -13   2  10    16597.00    16146.45    438.18 o 
 -12   2  10       27.19      108.74     71.60 o 
 -11   2  10     8802.60     8227.79    262.58 o 
 -10   2  10     3837.47     3840.40    166.10 o 
  -9   2  10     3403.40     3416.98    104.35 o 
  -8   2  10       16.22       36.64     25.06 o 
  -7   2  10    21694.98    22411.83    276.50 o 
  -6   2  10     8499.75     8628.98    136.56 o 
  -5   2  10     8355.15     8762.08    145.82 o 
  -4   2  10     3767.49     4007.08     83.84 o 
  -3   2  10       20.01       -7.28     19.11 o 
  -2   2  10      221.23      233.15     31.57 o 
  -1   2  10      273.16      493.58     37.70 o 
   0   2  10     6745.10     6526.01    125.48 o 
   1   2  10      318.85      346.86     50.12 o 
   2   2  10     1440.81     1326.66     86.87 o 
   3   2  10      777.88      918.63     93.66 o 
   4   2  10    15753.37    15505.60    375.44 o 
   5   2  10      846.54      733.24    100.42 o 
   6   2  10      790.33      768.31    108.39 o 
   7   2  10        0.57       83.00     48.43 o 
   8   2  10     2955.54     2681.43    119.92 o 
   9   2  10    16961.37    15894.60    225.72 o 
  10   2  10     1650.92     1564.39     62.83 o 
  11   2  10    10439.12    10164.23    171.56 o 
  12   2  10     1163.36     1078.90     52.26 o 
  13   2  10        0.52       31.27     24.22 o 
  14   2  10      600.04      690.19     34.78 o 
  15   2  10    13396.76    13489.06    257.14 o 
 -17   3  10      719.53      673.35     53.06 o 
 -16   3  10      314.23      232.73     52.49 o 
 -15   3  10    13184.80    12116.67    359.42 o 
 -14   3  10      140.06      158.52    133.17 o 
 -13   3  10      412.91      561.67     92.26 o 
 -12   3  10     3176.99     3075.61    114.66 o 
 -11   3  10     7256.31     7086.86    217.73 o 
 -10   3  10       27.56       72.97     34.35 o 
  -9   3  10    11538.16    11266.37    271.75 o 
  -8   3  10      187.95      265.84     37.03 o 
  -7   3  10      135.41      191.72     31.58 o 
  -6   3  10     7884.47     8683.09    150.35 o 
  -5   3  10    15113.77    15351.04    229.06 o 
  -4   3  10    19433.10    20898.79    329.60 o 
  -3   3  10     3629.49     3782.51     94.03 o 
  -2   3  10     3317.81     3436.85     90.88 o 
  -1   3  10       80.20      103.84     48.90 o 
   0   3  10     3863.30     3792.26    105.72 o 
   1   3  10     1176.95     1339.48     71.35 o 
   2   3  10    14797.35    14156.50    294.00 o 
   3   3  10    14729.24    14150.11    259.27 o 
   4   3  10       53.36       92.74     29.22 o 
   5   3  10      315.56      300.20     42.43 o 
   6   3  10      845.36      770.98     68.50 o 
   7   3  10     6266.52     6034.49    153.92 o 
   8   3  10    12191.96    11592.96    220.87 o 
   9   3  10    10555.74     9803.35    164.14 o 
  10   3  10     1753.86     1741.33    100.08 o 
  11   3  10       94.11      105.78     35.88 o 
  12   3  10        1.25       49.20     39.87 o 
  13   3  10    13204.11    13170.67    232.44 o 
  14   3  10     3058.66     3042.18     72.10 o 
  15   3  10     1473.90     1543.56    124.33 o 
 -16   4  10     2711.39     2574.33    124.33 o 
 -15   4  10      267.59      270.67     89.12 o 
 -14   4  10     4049.40     3659.13    147.11 o 
 -13   4  10     3049.74     3028.64     89.29 o 
 -12   4  10        8.69      -30.42     44.44 o 
 -11   4  10     1747.91     1902.13     81.29 o 
 -10   4  10     1441.11     1461.77    106.46 o 
  -9   4  10     5808.52     5565.89    120.59 o 
  -8   4  10     8718.91     8534.79    259.78 o 
  -7   4  10     6401.58     6569.70    289.86 o 
  -6   4  10     1485.53     1636.19     81.23 o 
  -5   4  10     2089.17     2130.34     85.48 o 
  -4   4  10     8830.41     9553.67    181.93 o 
  -3   4  10    27101.73    26995.23    414.84 o 
  -2   4  10     9391.42     9143.78    169.68 o 
  -1   4  10     1705.68     1643.99     67.15 o 
   0   4  10     4168.29     3870.32    100.90 o 
   1   4  10    17308.61    16853.46    299.07 o 
   2   4  10        0.57       -1.00     25.19 o 
   3   4  10     8053.58     7894.22    149.13 o 
   4   4  10       68.10       32.65     27.98 o 
   5   4  10     3562.89     3388.08     90.90 o 
   6   4  10     5514.92     5305.15    120.03 o 
   7   4  10     6149.79     5504.17    108.21 o 
   8   4  10     1789.46     1759.77     58.91 o 
   9   4  10      161.13      223.51     42.07 o 
  10   4  10     1225.86     1286.04    112.05 o 
  11   4  10     6491.12     6188.85    132.72 o 
  12   4  10     2367.27     2343.84     86.54 o 
  13   4  10      165.01      155.65     42.61 o 
  14   4  10     2529.11     2837.96     67.46 o 
  15   4  10     1326.86     1302.31     87.67 o 
 -16   5  10      806.97      781.07    102.02 o 
 -15   5  10      291.86      325.38     47.34 o 
 -14   5  10     1810.83     1732.48    160.85 o 
 -13   5  10      130.92      161.92     42.05 o 
 -12   5  10     4573.04     4399.35    133.57 o 
 -11   5  10      531.79      683.51     59.09 o 
 -10   5  10      694.79      811.18     68.58 o 
  -9   5  10     6921.50     6552.76    155.87 o 
  -8   5  10     8545.26     7736.18    138.94 o 
  -7   5  10    11682.55    10676.89    482.19 o 
  -6   5  10     2430.81     2164.59     92.15 o 
  -5   5  10     5019.42     4804.19    152.58 o 
  -4   5  10       54.60       33.56     34.64 o 
  -3   5  10     5371.38     5202.43    178.05 o 
  -2   5  10     2966.34     2774.66    124.82 o 
  -1   5  10    27383.60    26576.43    494.34 o 
   0   5  10       14.21       87.14     32.40 o 
   1   5  10     6659.14     6356.33    126.19 o 
   2   5  10      478.78      515.88     40.80 o 
   3   5  10    11719.47    11178.58    195.43 o 
   4   5  10      423.65      491.16     44.26 o 
   5   5  10    21753.27    20252.74    364.19 o 
   6   5  10     2393.64     2308.50     60.47 o 
   7   5  10       31.47       27.98     29.72 o 
   8   5  10      406.85      429.08     44.28 o 
   9   5  10     8433.33     8337.41    171.58 o 
  10   5  10     3792.66     3853.44    102.13 o 
  11   5  10     2100.88     2154.44     95.94 o 
  12   5  10      547.96      535.02     55.34 o 
  13   5  10      270.17      309.50     44.30 o 
  14   5  10      829.07      779.83     51.28 o 
 -13   6  10      889.12      894.90    141.11 o 
 -12   6  10        4.17      -43.60     43.60 o 
 -11   6  10      280.86      253.24     54.85 o 
 -10   6  10      662.77      708.21     67.59 o 
  -9   6  10     1203.30     1134.33    122.71 o 
  -8   6  10      620.39      622.96     57.26 o 
  -7   6  10      465.86      472.74     54.50 o 
  -6   6  10     6386.31     6186.15    198.96 o 
  -5   6  10    14163.51    13281.65    358.29 o 
  -4   6  10      329.68      308.39     64.82 o 
  -3   6  10     6923.44     6623.18    218.44 o 
  -2   6  10     7346.32     6638.58    218.55 o 
  -1   6  10       15.81       54.43     41.63 o 
   0   6  10     8403.74     8198.76    147.97 o 
   1   6  10    17031.58    16120.17    294.41 o 
   2   6  10      133.09      148.75     43.15 o 
   3   6  10    21591.90    20461.27    286.41 o 
   4   6  10     3683.36     3365.60     90.41 o 
   5   6  10      850.45      898.11     46.06 o 
   6   6  10     3764.89     3523.28    125.11 o 
   7   6  10     3399.86     3319.01     88.11 o 
   8   6  10     2046.49     1980.92     69.64 o 
   9   6  10     6431.42     6593.80    129.44 o 
  10   6  10     1781.72     1831.62     75.55 o 
  11   6  10        7.03        1.06     31.45 o 
  12   6  10       21.70        4.78     44.63 o 
  13   6  10      335.89      407.35     54.20 o 
 -14   7  10      617.01      613.69     84.48 o 
 -13   7  10      346.77      292.19     53.96 o 
 -12   7  10      974.07     1013.13    103.85 o 
 -11   7  10       44.82       26.15     57.52 o 
 -10   7  10     1223.16     1325.83    128.22 o 
  -9   7  10      503.81      670.13    131.65 o 
  -8   7  10     2344.36     2275.83    110.51 o 
  -7   7  10     2348.69     2089.82    207.79 o 
  -6   7  10     1871.12     1831.22    101.90 o 
  -5   7  10      789.04      664.06     61.62 o 
  -4   7  10    23490.33    21658.50    424.75 o 
  -3   7  10      209.74      283.50     44.24 o 
  -2   7  10    13462.97    12244.57    296.62 o 
  -1   7  10      184.97      276.02     42.29 o 
   0   7  10    13561.35    12699.00    249.52 o 
   1   7  10      301.11      434.36     39.55 o 
   2   7  10    18044.88    17667.21    276.10 o 
   3   7  10       85.05       84.01     32.19 o 
   4   7  10      996.79     1081.31     67.85 o 
   5   7  10      773.40      792.18     58.49 o 
   6   7  10     3604.62     3733.42    117.36 o 
   7   7  10       46.27       65.19     40.62 o 
   8   7  10     7929.21     8128.18    251.49 o 
   9   7  10      138.98       71.73     56.51 o 
  10   7  10     1122.81     1082.03     80.81 o 
  11   7  10      142.44       94.05     47.82 o 
 -13   8  10       96.09       24.84     32.63 o 
 -12   8  10        7.48        7.87     51.82 o 
 -11   8  10      138.88      142.63     60.67 o 
 -10   8  10     2576.54     2362.10    107.58 o 
  -9   8  10      206.31      218.54     94.05 o 
  -8   8  10     2843.10     2734.93    136.67 o 
  -7   8  10      761.66      844.03     75.29 o 
  -6   8  10     4777.27     4358.83    145.10 o 
  -5   8  10     4447.43     4180.63    104.67 o 
  -4   8  10      759.31      806.27     54.50 o 
  -3   8  10      473.02      502.31     48.29 o 
  -2   8  10     8451.41     8261.39    169.49 o 
  -1   8  10      123.25      157.77     41.38 o 
   0   8  10    13237.33    12573.20    341.15 o 
   1   8  10     5723.16     5643.06    167.51 o 
   2   8  10      330.19      399.95     57.31 o 
   3   8  10      710.69      648.66     43.88 o 
   4   8  10     8083.75     8073.28    171.43 o 
   5   8  10     1095.79     1017.52     52.49 o 
   6   8  10     4237.09     4162.29    119.01 o 
   7   8  10     2595.33     2554.35    115.53 o 
   8   8  10      918.96      902.10     80.57 o 
   9   8  10     1744.83     1718.82    131.51 o 
  10   8  10     3537.57     3562.61    164.18 o 
 -11   9  10      707.92      568.20     52.77 o 
 -10   9  10        1.49      -25.85     37.82 o 
  -9   9  10      933.42     1028.41     83.69 o 
  -8   9  10      804.73      738.44     61.55 o 
  -7   9  10     2615.42     2671.69     91.17 o 
  -6   9  10     1182.00     1168.06     75.00 o 
  -5   9  10      176.29      174.16     40.37 o 
  -4   9  10     3910.68     3713.53     91.43 o 
  -3   9  10     1320.66     1327.38     54.57 o 
  -2   9  10     1859.80     1897.31     95.80 o 
  -1   9  10    13340.51    13325.83    318.29 o 
   0   9  10      877.96      797.16     75.95 o 
   1   9  10     2301.98     2291.97    108.55 o 
   2   9  10     4782.16     4896.37    156.49 o 
   3   9  10     3066.26     3166.94     98.27 o 
   4   9  10     1410.96     1279.78    116.05 o 
   5   9  10    11543.64    11692.70    358.24 o 
   6   9  10     4432.20     4356.43    270.98 o 
   8   9  10      758.18      833.67    103.61 o 
   9   9  10     2653.17     3044.56    156.21 o 
  10   9  10       41.88       17.53     44.63 o 
  -9  10  10      242.19       82.09     69.88 o 
  -8  10  10      622.92      664.70    140.27 o 
  -7  10  10      231.32      215.40     48.08 o 
  -6  10  10       11.97       34.95     45.13 o 
  -5  10  10     1839.44     1928.01     95.08 o 
  -4  10  10     2285.59     2310.30     93.28 o 
  -3  10  10    10971.99    10472.84    197.38 o 
  -2  10  10      181.37      266.24     47.78 o 
  -1  10  10      164.04      170.30     46.90 o 
   0  10  10      392.07      373.61     79.42 o 
   1  10  10     7234.99     8051.30    413.65 o 
   2  10  10       13.10      -15.99     71.04 o 
   3  10  10     6176.12     6251.96    415.24 o 
   4  10  10       27.75       54.20     98.83 o 
   5  10  10     2446.79     2469.12    197.66 o 
   6  10  10      994.08     1326.22    140.27 o 
   7  10  10     5778.15     6509.94    263.01 o 
   8  10  10      955.04     1023.35     90.86 o 
  -7  11  10      734.34      439.95    100.42 o 
  -6  11  10     3175.24     2770.32    116.36 o 
  -5  11  10     1847.46     1968.00    172.15 o 
  -4  11  10     4244.00     4142.99    447.12 o 
  -3  11  10      173.25      179.01     65.58 o 
  -2  11  10      105.63       60.06     65.34 o 
  -1  11  10     2469.24     3017.48    140.94 o 
   0  11  10     3451.69     3602.63    155.23 o 
   1  11  10      150.38      153.03     94.05 o 
   2  11  10     4385.73     4758.12    266.20 o 
   3  11  10     2815.29     2942.54    200.85 o 
   4  11  10      718.25      709.33    109.99 o 
   5  11  10     3660.24     3557.83    192.88 o 
 -17   0  11     4359.53     4444.10    215.19 o 
 -15   0  11    12321.96    11964.65    487.77 o 
 -13   0  11    36578.91    36134.63   1221.01 o 
 -11   0  11      123.91      116.56     53.31 o 
  -9   0  11    10781.40    10618.29    651.35 o 
  -7   0  11    27932.20    27855.84    444.60 o 
  -5   0  11      805.11     1007.59     54.76 o 
  -3   0  11      169.73      308.41     46.17 o 
  -1   0  11     7881.87     9506.39    229.35 o 
   1   0  11      391.37      506.17     53.40 o 
   9   0  11    48669.70    44427.08    963.67 o 
  11   0  11    14999.78    14644.21    264.77 o 
  13   0  11      783.55      782.83     43.28 o 
  15   0  11    13176.40    13980.41    340.32 o 
 -17   1  11     6740.96     6924.17    192.22 o 
 -16   1  11       12.04      135.49     97.23 o 
 -15   1  11    10915.23    10888.64    319.53 o 
 -14   1  11     5562.40     5890.18    225.43 o 
 -13   1  11      774.21      587.89    122.41 o 
 -12   1  11     5571.10     5728.36    173.19 o 
 -11   1  11     8057.12     7539.52    165.23 o 
 -10   1  11      358.54      468.51     53.68 o 
  -9   1  11     3889.19     3785.96     81.46 o 
  -8   1  11     6336.18     6193.90    103.13 o 
  -7   1  11     1121.70     1115.25     50.31 o 
  -6   1  11     2746.47     2812.08     59.13 o 
  -5   1  11     2834.28     2980.06     63.24 o 
  -4   1  11       20.24      103.30     34.50 o 
  -3   1  11      911.29     1076.05     50.36 o 
  -2   1  11      925.30     1113.64     44.56 o 
  -1   1  11      610.47      862.07     43.79 o 
   0   1  11     2788.33     2860.86     84.00 o 
   1   1  11    11179.67    11569.30    216.99 o 
   2   1  11    16398.76    17083.81    371.95 o 
   3   1  11     7891.68     8000.34    301.27 o 
   4   1  11     3451.76     3191.21    167.37 o 
   5   1  11     1449.26     1232.17    122.74 o 
   6   1  11       66.99      102.02     71.73 o 
   8   1  11    11750.63    10820.96    295.08 o 
   9   1  11     1132.79     1181.39     58.78 o 
  10   1  11    15273.38    15041.02    220.77 o 
  11   1  11     7260.36     7377.54    127.77 o 
  12   1  11       72.81      100.63     24.80 o 
  13   1  11     4667.95     4734.02     82.91 o 
  14   1  11     4029.46     3920.65     75.95 o 
  15   1  11       94.45      106.85     32.11 o 
 -17   2  11      359.10      453.56     53.06 o 
 -16   2  11    11345.45    11407.70    636.81 o 
 -15   2  11      729.23      793.82    135.49 o 
 -14   2  11     2632.77     2408.04    128.32 o 
 -13   2  11     1042.59     1019.67    101.64 o 
 -12   2  11     3654.39     3732.18    233.52 o 
 -11   2  11       64.61      114.48     54.67 o 
 -10   2  11    10686.83    10184.91    193.27 o 
  -9   2  11     4847.83     4942.63    107.58 o 
  -8   2  11     2174.87     2242.23     63.01 o 
  -7   2  11      674.95      765.34     64.75 o 
  -6   2  11      961.15      998.13     47.38 o 
  -5   2  11     4763.44     4849.75    100.01 o 
  -4   2  11      447.62      419.09     36.97 o 
  -3   2  11     5181.94     5044.91     98.21 o 
  -2   2  11       10.51       40.57     25.45 o 
  -1   2  11     2279.87     2297.01     69.71 o 
   0   2  11     5334.57     5225.18    110.42 o 
   1   2  11    10319.34    10231.19    210.11 o 
   2   2  11    10493.76    10255.70    232.61 o 
   3   2  11      355.76      413.79     94.05 o 
   4   2  11       31.69       95.64     60.57 o 
   5   2  11     6107.07     6103.47    267.79 o 
   6   2  11    11641.12    11526.29    427.19 o 
   7   2  11      415.71      349.10     67.63 o 
   8   2  11    11185.44    10707.79    166.11 o 
   9   2  11     1187.42     1170.02     52.61 o 
  10   2  11     3554.50     3812.42     92.39 o 
  11   2  11     4518.32     4395.22     93.50 o 
  12   2  11    10948.98    10966.49    212.13 o 
  13   2  11      476.18      552.84     39.60 o 
  14   2  11     4782.89     4949.59    101.38 o 
  15   2  11      282.96      363.07     41.36 o 
 -16   3  11      145.55      160.60     58.98 o 
 -15   3  11     1939.10     1834.00     80.14 o 
 -14   3  11     9239.70     8840.99    213.39 o 
 -13   3  11     1095.97     1059.17    107.79 o 
 -12   3  11     2503.17     2638.39    147.96 o 
 -11   3  11      195.85      157.40     56.54 o 
 -10   3  11     6309.84     6223.32    145.54 o 
  -9   3  11     2024.19     1921.33     85.33 o 
  -8   3  11    12014.81    11457.66    180.67 o 
  -7   3  11    10074.28     9839.12    159.05 o 
  -6   3  11      247.83      282.20     34.42 o 
  -5   3  11       56.37       63.00     30.24 o 
  -4   3  11     1309.39     1212.76     48.80 o 
  -3   3  11     1734.66     1637.62     54.14 o 
  -2   3  11     1785.09     1910.96     59.36 o 
  -1   3  11    11625.04    11547.66    228.84 o 
   0   3  11      297.53      399.84     46.79 o 
   1   3  11      133.89      162.63     38.03 o 
   2   3  11     1969.46     1978.48     73.98 o 
   3   3  11     4477.90     4256.26    114.28 o 
   4   3  11    19041.44    18628.54    378.59 o 
   5   3  11     2969.05     2788.46    138.20 o 
   6   3  11      102.98      103.67     49.58 o 
   7   3  11      724.03      778.75     72.68 o 
   8   3  11     7055.41     6663.99    133.57 o 
   9   3  11     1307.02     1293.89     64.17 o 
  10   3  11    19013.51    17516.61    262.64 o 
  11   3  11     1086.59     1192.04     67.34 o 
  12   3  11       30.67       50.75     35.07 o 
  13   3  11      546.70      562.06     37.49 o 
  14   3  11     3727.66     3738.31     78.62 o 
  15   3  11      669.34      636.27     47.82 o 
 -16   4  11     1220.50     1214.47     68.41 o 
 -15   4  11     1205.21     1283.27     86.65 o 
 -14   4  11      181.15      158.37     58.85 o 
 -13   4  11     6755.08     6470.76    176.31 o 
 -12   4  11     2336.88     2362.96     88.92 o 
 -11   4  11     2690.00     2552.78     90.90 o 
 -10   4  11       65.08       44.35     40.17 o 
  -9   4  11      612.21      605.58     47.45 o 
  -8   4  11     8169.01     7261.62    260.53 o 
  -7   4  11    12783.08    11941.71    261.76 o 
  -6   4  11     9207.73     9279.10    234.91 o 
  -5   4  11     5346.85     5242.16    147.02 o 
  -4   4  11     7785.29     7856.18    274.94 o 
  -3   4  11       43.74       48.36     29.83 o 
  -2   4  11    22960.47    22777.47    336.88 o 
  -1   4  11     1346.27     1514.57     69.71 o 
   0   4  11     1097.01     1054.22     64.38 o 
   1   4  11     2824.76     2517.63     93.67 o 
   2   4  11    11995.16    11203.16    250.41 o 
   3   4  11    12404.64    12009.51    236.10 o 
   4   4  11     3313.71     3181.57     88.39 o 
   5   4  11      885.56      962.29     66.80 o 
   6   4  11     5722.29     5364.52    197.09 o 
   7   4  11     8965.29     8607.49    136.84 o 
   8   4  11     4261.92     4129.78     95.27 o 
   9   4  11     9693.84     9457.03    191.72 o 
  10   4  11      831.53      853.96     97.66 o 
  11   4  11     3972.82     4123.51    123.69 o 
  12   4  11     1914.09     1952.04     76.39 o 
  13   4  11      468.35      487.80     41.03 o 
  14   4  11      135.33      109.47     25.72 o 
 -15   5  11     2284.51     2295.18    197.66 o 
 -14   5  11       99.34       53.37     41.18 o 
 -13   5  11       60.38       -2.69     38.42 o 
 -12   5  11     2128.34     2275.77     81.97 o 
 -11   5  11     3763.72     3901.17    108.32 o 
 -10   5  11     8638.87     8630.28    189.35 o 
  -9   5  11     1678.65     1810.18    102.11 o 
  -8   5  11     1968.76     1969.54    120.10 o 
  -7   5  11      104.08      118.04     38.48 o 
  -6   5  11     7724.17     7060.30    228.77 o 
  -5   5  11      454.88      496.23     59.03 o 
  -4   5  11    19627.79    18739.40    369.73 o 
  -3   5  11      136.09      158.35     42.40 o 
  -2   5  11      120.13      175.51     52.73 o 
  -1   5  11        4.06       16.67     44.54 o 
   0   5  11    22034.23    20627.97    404.51 o 
   1   5  11     4494.86     4429.76    115.48 o 
   2   5  11    15890.40    15321.82    285.00 o 
   3   5  11      131.93      173.00     35.53 o 
   4   5  11      950.27      939.93     57.36 o 
   5   5  11     1654.49     1576.37     54.30 o 
   6   5  11     3880.96     3619.85     90.87 o 
   7   5  11     8266.01     7780.00    154.49 o 
   8   5  11     2072.76     2039.71     74.34 o 
   9   5  11      194.44      236.70     45.83 o 
  10   5  11      213.09      176.16     36.95 o 
  11   5  11     1188.44     1315.54     59.36 o 
  12   5  11      220.82      179.45     44.04 o 
  13   5  11     3212.62     3185.10     79.16 o 
  14   5  11      276.53      388.94     41.44 o 
 -13   6  11      492.73      443.29     40.30 o 
 -12   6  11      523.00      425.66    101.69 o 
 -11   6  11     4849.20     4881.07    143.70 o 
 -10   6  11      393.42      429.91     82.92 o 
  -9   6  11     9226.28     8858.59    281.19 o 
  -8   6  11    16207.82    14992.11    470.96 o 
  -7   6  11      344.78      334.46     68.56 o 
  -6   6  11     4674.47     4253.29    141.50 o 
  -5   6  11     8412.32     7613.97    157.33 o 
  -4   6  11     3926.24     3582.46    155.74 o 
  -3   6  11     2383.64     2097.93    120.50 o 
  -2   6  11    11572.92    10746.82    459.08 o 
  -1   6  11     3747.24     3813.99    161.82 o 
   0   6  11     3992.16     3927.28     98.92 o 
   1   6  11     7164.89     6761.30    156.42 o 
   2   6  11    11403.79    10782.00    185.34 o 
   3   6  11      530.39      547.23     40.34 o 
   4   6  11      260.71      305.97     35.42 o 
   5   6  11     4163.41     4198.55    133.20 o 
   6   6  11      677.72      726.19     50.01 o 
   7   6  11     1831.22     1763.14     80.27 o 
   8   6  11      285.11      299.75     41.07 o 
   9   6  11      735.65      726.85     44.21 o 
  10   6  11      164.67      203.74     38.03 o 
  11   6  11      274.37      208.18     50.57 o 
  12   6  11      224.39      185.85     32.30 o 
  13   6  11     1414.27     1463.30    108.39 o 
 -14   7  11       12.38       81.29     58.98 o 
 -13   7  11     1697.08     1835.53     77.55 o 
 -12   7  11      262.18      314.19     57.19 o 
 -11   7  11      929.48      862.06     98.13 o 
 -10   7  11      589.22      553.89    100.42 o 
  -9   7  11     2310.96     2399.63    118.18 o 
  -8   7  11      167.11       54.14     56.56 o 
  -7   7  11    13068.07    12310.11    349.68 o 
  -6   7  11      123.30      170.28     55.36 o 
  -5   7  11        6.83       53.89     44.02 o 
  -4   7  11      856.33      833.40     57.25 o 
  -3   7  11    12418.01    11016.39    207.12 o 
  -2   7  11      349.47      403.96     49.41 o 
  -1   7  11    22133.04    20236.48    325.53 o 
   0   7  11      667.67      689.52     80.30 o 
   1   7  11      353.72      404.45     49.93 o 
   2   7  11      326.73      414.89     37.29 o 
   3   7  11    17261.49    16384.92    550.80 o 
   4   7  11      445.55      552.65     52.13 o 
   5   7  11     8981.41     8904.73    225.50 o 
   6   7  11      649.21      632.16     56.47 o 
   7   7  11       37.02       29.91     34.33 o 
   8   7  11      118.50       74.56     55.52 o 
   9   7  11      270.78      198.98     56.71 o 
  10   7  11      311.35      314.66     73.32 o 
 -12   8  11      173.26      171.07     42.89 o 
 -11   8  11     3149.65     3290.64    121.50 o 
 -10   8  11      327.64      285.81     73.90 o 
  -9   8  11     4731.37     4604.74    182.89 o 
  -8   8  11     1149.81     1084.23     71.28 o 
  -7   8  11     1196.79     1119.09     79.25 o 
  -6   8  11       18.13       60.08     52.19 o 
  -5   8  11    12450.39    11816.35    216.86 o 
  -4   8  11     4143.65     4120.36    102.95 o 
  -3   8  11    12054.39    11285.97    191.54 o 
  -2   8  11     2138.95     2160.84    119.65 o 
  -1   8  11     3784.39     3666.38    109.74 o 
   0   8  11      191.38      266.78     44.25 o 
   1   8  11     3071.99     3313.54    164.24 o 
   2   8  11     4155.81     3946.54    270.98 o 
   3   8  11     1839.79     1755.10    179.19 o 
   4   8  11      568.21      678.43     79.88 o 
   5   8  11     8510.48     8186.38    156.27 o 
   6   8  11     2501.41     2394.48     95.78 o 
   7   8  11     4325.36     4102.98    202.44 o 
   8   8  11      118.64       30.27     46.56 o 
   9   8  11       51.59       46.29     43.24 o 
  10   8  11       36.36      -20.72     51.01 o 
 -11   9  11     2642.51     2520.95     76.73 o 
 -10   9  11     4954.45     4972.00    156.36 o 
  -9   9  11       42.37        7.45     65.50 o 
  -8   9  11      830.12      961.36     75.56 o 
  -7   9  11     1409.46     1441.05     66.65 o 
  -6   9  11     5426.07     5472.14    148.36 o 
  -5   9  11     2591.80     2368.94     78.87 o 
  -4   9  11    15992.72    14954.64    229.33 o 
  -3   9  11     3784.96     3854.69     89.10 o 
  -2   9  11      186.94      215.83     51.00 o 
  -1   9  11     2726.97     2574.77    117.99 o 
   0   9  11     6358.61     6367.90    190.80 o 
   1   9  11      292.63      307.01     58.50 o 
   2   9  11     7147.59     7475.43    205.27 o 
   3   9  11     3186.23     3283.58    117.43 o 
   4   9  11      547.04      630.98     99.63 o 
   5   9  11      391.88      310.79     86.87 o 
   6   9  11     3049.17     3490.88    229.54 o 
   7   9  11     2201.50     2673.16    176.94 o 
   8   9  11     1068.01     1179.57    109.99 o 
   9   9  11      409.07      352.28     65.35 o 
  -9  10  11       58.18       28.33    129.91 o 
  -8  10  11     6797.14     5944.07    309.24 o 
  -7  10  11     1858.68     1423.45    170.56 o 
  -6  10  11     1838.57     1574.31    120.84 o 
  -5  10  11      775.13      920.98    103.40 o 
  -4  10  11     3381.26     3217.53    105.04 o 
  -3  10  11        5.75       77.34     38.90 o 
  -2  10  11    21001.39    20648.30    509.96 o 
  -1  10  11        3.41        3.19     40.49 o 
   0  10  11     1905.14     1735.72    158.89 o 
   1  10  11      142.78      264.68     98.83 o 
   2  10  11     5496.91     6077.96    334.74 o 
   3  10  11      298.57      360.25    117.96 o 
   4  10  11    10818.19    11027.37    468.64 o 
   5  10  11      289.44      368.22    102.02 o 
   6  10  11       63.86      103.45    119.55 o 
   7  10  11      293.30      344.31     78.11 o 
  -6  11  11     1048.13      832.07    116.36 o 
  -5  11  11       89.30      121.42     50.12 o 
  -4  11  11     2632.62     2571.95    124.33 o 
  -3  11  11     1878.90     2014.90    109.89 o 
  -2  11  11      277.90      206.23    109.99 o 
  -1  11  11     3479.69     3783.04    149.32 o 
   0  11  11     2017.99     2291.72    149.84 o 
   1  11  11      508.46      678.80    132.30 o 
   2  11  11      175.16      355.46     95.64 o 
   3  11  11     1221.85     1482.43    143.46 o 
   4  11  11      106.43      224.76     76.51 o 
 -16   0  12    11317.69    10322.81    411.25 o 
 -14   0  12      279.06      103.61    114.77 o 
 -12   0  12     7490.08     7345.20    363.43 o 
 -10   0  12     2479.99     2344.84    105.37 o 
  -8   0  12     2726.42     2669.80     94.05 o 
  -6   0  12       25.66       22.25     28.72 o 
  -4   0  12     1994.12     2034.74     78.71 o 
  -2   0  12    12889.29    14042.89    323.43 o 
   0   0  12    20332.54    20172.37    542.76 o 
   2   0  12    12712.85    12565.59    420.82 o 
   8   0  12     4397.23     4280.47    147.45 o 
  10   0  12    18797.90    18175.11    353.26 o 
  12   0  12     6112.04     6433.50    136.47 o 
  14   0  12      200.79      152.43     38.26 o 
 -17   1  12     2874.28     2563.17    154.62 o 
 -16   1  12     4211.85     3793.75    218.38 o 
 -15   1  12     1277.32     1300.71    159.40 o 
 -14   1  12     8381.54     8811.09    286.12 o 
 -13   1  12     1291.65     1264.24     79.62 o 
 -12   1  12      355.70      390.23     82.96 o 
 -11   1  12       59.83       53.67     47.42 o 
 -10   1  12      192.12      241.66     37.73 o 
  -9   1  12      234.88      242.09     41.12 o 
  -8   1  12     3688.10     3682.82     79.87 o 
  -7   1  12      545.68      549.87     51.36 o 
  -6   1  12      244.75      317.08     30.22 o 
  -5   1  12      136.57      217.88     37.53 o 
  -4   1  12     1007.49     1156.77     48.83 o 
  -3   1  12     2819.86     3038.90     73.51 o 
  -2   1  12    13286.18    14228.65    232.27 o 
  -1   1  12    33753.67    36155.58    592.02 o 
   0   1  12     7850.36     9111.56    186.12 o 
   1   1  12     2796.23     2915.33    107.60 o 
   2   1  12    16757.66    16311.15    808.16 o 
   3   1  12     1365.79     1519.09    119.55 o 
   4   1  12    29557.21    28625.25    878.30 o 
   5   1  12     7954.49     7434.47    304.46 o 
   8   1  12    15919.73    14208.53    278.42 o 
   9   1  12     1597.11     1629.69     87.09 o 
  10   1  12     7848.11     7753.13    134.19 o 
  11   1  12     9795.83     9536.94    151.34 o 
  12   1  12     4167.26     4139.49     73.77 o 
  13   1  12     1138.57     1174.97     68.88 o 
  14   1  12     3402.79     3478.36    105.14 o 
 -16   2  12      133.28       82.80     52.05 o 
 -15   2  12     6735.12     6749.04    325.18 o 
 -14   2  12     2736.69     2519.60    161.00 o 
 -13   2  12    11486.40    10919.85    320.52 o 
 -12   2  12      860.82      844.29    100.31 o 
 -11   2  12       17.46       18.85     64.33 o 
 -10   2  12      556.13      623.08     50.84 o 
  -9   2  12     2219.57     2179.96     71.84 o 
  -8   2  12    12989.06    12856.71    287.37 o 
  -7   2  12     2908.23     2936.98     75.37 o 
  -6   2  12     2153.53     2350.89     65.55 o 
  -5   2  12     4239.60     4230.75     87.82 o 
  -4   2  12     4031.03     4019.47     83.85 o 
  -3   2  12     5798.89     5960.23    128.77 o 
  -2   2  12     5300.19     5606.43    121.89 o 
  -1   2  12     2645.12     2667.45     78.21 o 
   0   2  12     1917.27     2024.20     67.37 o 
   1   2  12    15881.69    15512.57    355.31 o 
   2   2  12     3059.14     3000.44    113.82 o 
   3   2  12    37058.58    36183.68    817.71 o 
   4   2  12      580.81      621.66     97.23 o 
   5   2  12     1724.44     1858.62    145.05 o 
   6   2  12     2360.38     2228.43    164.18 o 
   7   2  12    21880.55    19721.97    473.42 o 
   8   2  12      115.82      169.57     36.77 o 
   9   2  12    17169.76    16369.14    276.86 o 
  10   2  12      241.25      241.28     34.79 o 
  11   2  12       12.53       16.38     23.39 o 
  12   2  12      693.15      735.72     50.92 o 
  13   2  12     5004.31     5021.55     90.60 o 
  14   2  12     2383.23     2459.88     67.67 o 
 -16   3  12       69.29      159.76     46.25 o 
 -15   3  12      143.34      193.95     65.35 o 
 -14   3  12      534.46      532.12    106.39 o 
 -13   3  12     5452.45     5094.06    231.93 o 
 -12   3  12     3528.29     3745.52    173.81 o 
 -11   3  12     2149.60     2076.72     90.55 o 
 -10   3  12     2174.78     2104.46    144.26 o 
  -9   3  12     9029.82     8763.87    162.78 o 
  -8   3  12     1032.02     1016.26     75.82 o 
  -7   3  12      111.92       85.12     29.49 o 
  -6   3  12    23345.14    23290.40    376.90 o 
  -5   3  12     1604.94     1679.11     73.74 o 
  -4   3  12     1821.70     1869.70     66.33 o 
  -3   3  12     1057.10     1133.01     51.82 o 
  -2   3  12       77.39      125.98     28.22 o 
  -1   3  12    11442.24    11739.45    189.59 o 
   0   3  12    16446.71    15304.14    266.61 o 
   1   3  12     9951.01     9405.13    184.19 o 
   2   3  12     8476.60     8192.53    167.83 o 
   3   3  12     1682.63     1713.84     74.96 o 
   4   3  12     1068.57     1078.13     78.06 o 
   5   3  12    16035.63    14962.89    399.89 o 
   6   3  12      312.14      316.07     51.61 o 
   7   3  12     8502.97     7703.92    165.78 o 
   8   3  12     1745.26     1798.60     83.86 o 
   9   3  12     3495.37     3344.29    105.88 o 
  10   3  12     1233.97     1200.43     48.35 o 
  11   3  12     9396.24     9459.87    190.10 o 
  12   3  12      368.59      374.72     37.70 o 
  13   3  12     1585.17     1491.80     46.86 o 
  14   3  12      876.37      916.13     43.86 o 
 -16   4  12     2786.29     2857.29     98.14 o 
 -15   4  12     3471.48     3390.01    138.68 o 
 -14   4  12     1348.45     1228.34    108.36 o 
 -13   4  12       35.83       34.24     49.11 o 
 -12   4  12     1217.20     1207.24     59.57 o 
 -11   4  12     2689.74     2778.57     92.79 o 
 -10   4  12     3624.08     3507.58    118.52 o 
  -9   4  12      611.69      616.40     53.28 o 
  -8   4  12     6012.36     5791.63    121.07 o 
  -7   4  12     2303.97     2038.90    118.01 o 
  -6   4  12      871.56      965.02     74.71 o 
  -5   4  12     6042.55     5950.98    173.25 o 
  -4   4  12     1549.49     1512.26     72.64 o 
  -3   4  12     2436.47     2492.48     84.38 o 
  -2   4  12     4814.55     4763.48    100.57 o 
  -1   4  12     6623.97     6249.48    137.20 o 
   0   4  12     6897.06     6621.90    168.76 o 
   1   4  12     4378.83     4176.83    128.98 o 
   2   4  12      696.49      699.10     64.24 o 
   3   4  12     9245.39     8732.03    221.68 o 
   4   4  12     5506.59     5184.76    136.83 o 
   5   4  12     2900.01     2655.09     83.90 o 
   6   4  12     2679.72     2432.49     72.70 o 
   7   4  12       40.47       27.05     32.01 o 
   8   4  12      231.54      245.33     38.17 o 
   9   4  12     2397.68     2400.95     96.92 o 
  10   4  12     1980.92     1850.49     72.79 o 
  11   4  12      390.65      493.10     51.45 o 
  12   4  12    10335.63    10424.32    202.01 o 
  13   4  12     2138.39     2279.00     67.65 o 
  14   4  12     1865.23     1973.34     56.57 o 
 -15   5  12     6229.77     6357.45    166.82 o 
 -14   5  12     1630.30     1681.22     88.47 o 
 -13   5  12     5954.11     5659.14    153.39 o 
 -12   5  12      397.70      373.45     47.06 o 
 -11   5  12      178.00      101.00     63.86 o 
 -10   5  12       21.40       52.47     43.59 o 
  -9   5  12    14448.86    14133.38    270.98 o 
  -8   5  12      207.83      375.64     62.12 o 
  -7   5  12     8811.10     8324.87    154.75 o 
  -6   5  12      714.84      696.98     51.77 o 
  -5   5  12     1788.09     1669.19    118.61 o 
  -4   5  12      445.20      451.27     71.90 o 
  -3   5  12    15091.24    14131.56    374.83 o 
  -2   5  12     4467.76     4686.69    142.89 o 
  -1   5  12     2887.67     2803.83    151.04 o 
   0   5  12      103.32      129.30     37.64 o 
   1   5  12     1019.90     1119.74     74.28 o 
   2   5  12     5441.87     5286.56    182.45 o 
   3   5  12      128.80      154.44     34.93 o 
   4   5  12     8454.60     7660.23    132.86 o 
   5   5  12     1271.73     1220.47     52.90 o 
   6   5  12       35.20       39.39     30.52 o 
   7   5  12       18.10       21.20     35.56 o 
   8   5  12     4947.70     4890.00    123.86 o 
   9   5  12      294.58      392.19     49.70 o 
  10   5  12     1501.69     1459.89     66.03 o 
  11   5  12      464.13      424.83     73.32 o 
  12   5  12      745.76      678.58     57.72 o 
  13   5  12     2959.63     2866.96    100.42 o 
 -12   6  12     4069.43     4143.66    113.19 o 
 -11   6  12     9564.82     9504.69    218.58 o 
 -10   6  12     2173.59     2252.98    101.71 o 
  -9   6  12      788.66      809.27     79.39 o 
  -8   6  12     9136.24     9055.51    274.25 o 
  -7   6  12     5294.10     5022.75    215.66 o 
  -6   6  12      164.32      223.55     45.03 o 
  -5   6  12     5070.59     4588.82    114.90 o 
  -4   6  12     6331.53     5696.37    113.86 o 
  -3   6  12        7.97       68.56     37.98 o 
  -2   6  12     4423.17     4147.98    145.97 o 
  -1   6  12     6539.18     5941.76    150.22 o 
   0   6  12      365.14      395.22     50.36 o 
   1   6  12     3155.12     3134.35     80.75 o 
   2   6  12      655.05      637.34     45.39 o 
   3   6  12     4945.24     4680.64    113.51 o 
   4   6  12      955.87      969.41     55.77 o 
   5   6  12      520.46      528.41     73.16 o 
   6   6  12     3871.33     4145.35    164.46 o 
   7   6  12     3419.34     3472.92     94.14 o 
   8   6  12      319.96      339.88     37.55 o 
   9   6  12     1237.56     1224.68     63.59 o 
  10   6  12      316.26      334.27     36.79 o 
  12   6  12      214.01      103.61     71.73 o 
 -13   7  12       54.27      133.90     68.54 o 
 -12   7  12     5150.27     5257.88    141.53 o 
 -11   7  12        3.02       92.66     54.84 o 
 -10   7  12     7074.25     6836.89    188.91 o 
  -9   7  12      161.53      153.48     66.23 o 
  -8   7  12     3411.29     3599.22    230.30 o 
  -7   7  12      283.65      201.52     59.66 o 
  -6   7  12    17541.36    16407.15    388.14 o 
  -5   7  12      746.83      783.33     70.13 o 
  -4   7  12      697.89      782.77     61.25 o 
  -3   7  12     1448.29     1507.97     76.66 o 
  -2   7  12     5309.47     4823.19    165.74 o 
  -1   7  12      639.74      724.09     56.11 o 
   0   7  12    29999.92    27460.54    476.80 o 
   1   7  12      295.45      376.53     50.57 o 
   2   7  12     1779.02     1726.98     63.48 o 
   3   7  12       40.59       30.64     36.62 o 
   4   7  12     6617.46     6690.45    184.42 o 
   5   7  12      272.68      326.55     52.18 o 
   6   7  12      668.80      678.51     68.73 o 
   7   7  12      223.59      136.88     38.90 o 
   8   7  12        1.37      -20.72     49.38 o 
   9   7  12       40.68       11.75     45.14 o 
  10   7  12      725.19      848.01     82.89 o 
 -12   8  12     1034.91     1031.78     86.52 o 
 -11   8  12      557.08      612.25     57.12 o 
 -10   8  12     3893.22     4222.46    131.83 o 
  -9   8  12       18.69       35.46     51.83 o 
  -8   8  12    16206.42    16469.98    348.59 o 
  -7   8  12     2348.55     2181.67     97.49 o 
  -6   8  12     1685.68     1702.33     83.64 o 
  -5   8  12     5561.87     5294.17    141.88 o 
  -4   8  12    13811.21    13022.42    213.19 o 
  -3   8  12      371.75      296.16     43.44 o 
  -2   8  12    17715.22    17029.75    282.45 o 
  -1   8  12      920.20     1000.85     68.72 o 
   0   8  12      538.92      660.62     57.18 o 
   1   8  12     3437.15     3505.97    170.84 o 
   2   8  12     3966.95     3839.09    174.82 o 
   3   8  12       64.56       90.44     57.69 o 
   4   8  12      299.43      277.84     61.97 o 
   5   8  12     1575.04     1335.52     63.73 o 
   6   8  12     1194.08     1144.00     81.41 o 
   7   8  12      391.95      336.91     54.78 o 
   8   8  12       91.15       57.85     42.16 o 
   9   8  12      158.40      237.51     70.14 o 
  10   8  12      327.23      294.89     47.82 o 
 -10   9  12     1867.18     1659.67     96.49 o 
  -9   9  12     9254.55     9392.83    236.81 o 
  -8   9  12        2.90        5.10     43.95 o 
  -7   9  12     4064.16     4107.46    147.40 o 
  -6   9  12     2228.40     2115.05    121.88 o 
  -5   9  12     1878.84     1798.93     67.58 o 
  -4   9  12     2294.32     2189.50     68.11 o 
  -3   9  12    12099.26    11767.52    201.43 o 
  -2   9  12     4210.86     4107.39    138.74 o 
  -1   9  12     3392.79     3474.35    131.60 o 
   0   9  12     1075.28     1146.33     92.26 o 
   1   9  12       75.21       71.39     46.60 o 
   2   9  12       37.62       57.34     48.48 o 
   3   9  12      754.17      801.89     80.43 o 
   4   9  12      328.71      290.67     81.66 o 
   5   9  12      232.15      148.24    108.39 o 
   7   9  12     1419.58     1689.65    140.27 o 
   8   9  12     1389.66     1448.96    117.96 o 
  -8  10  12        8.42       41.75     64.22 o 
  -6  10  12       34.19      224.76    109.99 o 
  -5  10  12     5013.58     4930.83    122.92 o 
  -4  10  12       20.51       48.56     42.12 o 
  -3  10  12       23.97       75.08     44.38 o 
  -2  10  12     1279.70     1248.91     73.43 o 
  -1  10  12     7454.28     7643.11    189.79 o 
   0  10  12     3270.20     3152.26    141.73 o 
   1  10  12     4117.58     4375.73    176.51 o 
   2  10  12     2565.87     2874.00    224.76 o 
   3  10  12      544.89      546.75    122.74 o 
   4  10  12     1889.92     2182.20    178.53 o 
   5  10  12     2613.34     2674.75    181.72 o 
   6  10  12     2343.33     2784.74    161.00 o 
  -3  11  12     2532.50     2502.60    180.12 o 
  -2  11  12      718.21      782.83     74.29 o 
  -1  11  12       44.62       77.77     56.05 o 
   0  11  12     3242.21     3604.06    218.38 o 
   1  11  12     2606.27     2612.58    181.72 o 
   2  11  12     2199.07     2797.49    181.72 o 
   3  11  12       23.50       49.41     68.54 o 
 -15   0  13     6831.97     6694.85    318.80 o 
 -13   0  13        5.44       14.35    108.39 o 
 -11   0  13       28.68      -28.69    109.99 o 
  -9   0  13     1265.35     1246.83     84.67 o 
  -7   0  13     3298.90     3321.90    101.13 o 
  -5   0  13    10621.17    10947.99    280.96 o 
  -3   0  13    24751.93    25017.60    660.22 o 
  -1   0  13      138.66      132.26     39.40 o 
   1   0  13    70212.22    72407.95   1396.26 o 
   7   0  13    31627.09    26828.80    819.32 o 
   9   0  13    12967.93    12531.58    315.37 o 
  11   0  13     3744.32     3854.10    102.33 o 
  13   0  13      440.78      416.39     38.44 o 
 -16   1  13     1211.75     1047.27    122.74 o 
 -15   1  13      919.22      983.50    137.08 o 
 -14   1  13      320.61      402.09     90.06 o 
 -13   1  13     2546.63     2663.91    222.36 o 
 -12   1  13      750.09      670.74     70.73 o 
 -11   1  13       22.07       52.85     55.03 o 
 -10   1  13     1033.80     1166.47     70.32 o 
  -9   1  13      197.39      159.99     35.18 o 
  -8   1  13       35.53       75.83     39.80 o 
  -7   1  13     4559.10     4488.95     97.22 o 
  -6   1  13     2361.63     2318.71     66.39 o 
  -5   1  13     7098.02     6915.33    122.27 o 
  -4   1  13     3103.97     2982.06     75.04 o 
  -3   1  13     1432.49     1452.59     57.19 o 
  -2   1  13      546.50      687.03     42.26 o 
  -1   1  13    31959.67    32473.93    543.99 o 
   0   1  13     3927.31     4141.98    112.89 o 
   1   1  13     7002.44     6521.09    215.99 o 
   2   1  13    15737.32    15125.57    506.90 o 
   3   1  13    12637.87    12299.39    435.16 o 
   4   1  13      293.30      339.52     86.08 o 
   7   1  13      764.50      822.33     58.83 o 
   8   1  13    11219.34    10494.75    216.79 o 
   9   1  13     7312.44     6934.09    167.18 o 
  10   1  13     1178.94     1225.84     61.17 o 
  11   1  13     3107.31     3094.68     65.88 o 
  12   1  13      394.67      390.89     26.32 o 
  13   1  13      934.33      938.00     43.50 o 
  14   1  13      319.06      314.47     54.20 o 
 -16   2  13      385.27      229.00     60.57 o 
 -15   2  13       38.52       76.20     58.98 o 
 -14   2  13       51.83      149.84    100.42 o 
 -13   2  13     2635.97     2485.86    130.88 o 
 -12   2  13     2168.58     2252.92    132.83 o 
 -11   2  13     5244.14     5353.90    156.40 o 
 -10   2  13      205.11      206.68     51.56 o 
  -9   2  13      422.61      460.48     52.34 o 
  -8   2  13    30696.69    29615.07    814.56 o 
  -7   2  13     7379.90     7098.64    142.98 o 
  -6   2  13     9599.48     9585.94    157.22 o 
  -5   2  13       24.02        4.68     23.81 o 
  -4   2  13       68.02       61.23     28.29 o 
  -3   2  13     2499.49     2450.64    105.79 o 
  -2   2  13    30982.04    29735.56    452.57 o 
  -1   2  13     5803.00     6146.73    132.74 o 
   0   2  13    20218.56    19217.28    431.48 o 
   1   2  13     1173.03     1277.77     94.05 o 
   2   2  13     1345.95     1304.92    136.29 o 
   3   2  13     1512.83     1447.91    100.34 o 
   4   2  13    29283.15    27994.84    662.71 o 
   5   2  13      570.03      639.20    111.58 o 
   6   2  13     8778.25     7931.71    237.10 o 
   7   2  13      512.82      446.14     64.74 o 
   8   2  13     2115.09     2016.81     90.58 o 
   9   2  13      110.66       97.36     40.36 o 
  10   2  13     4202.00     4167.55    126.38 o 
  11   2  13     1797.21     1864.78     63.88 o 
  12   2  13      591.13      670.62     46.82 o 
  13   2  13     2019.53     1919.81     54.56 o 
  14   2  13      347.83      311.61     36.56 o 
 -16   3  13     2797.25     2726.92    288.52 o 
 -15   3  13     4059.04     4514.40    153.90 o 
 -14   3  13      789.16      820.13     88.10 o 
 -13   3  13      177.92      177.04     54.48 o 
 -12   3  13       83.31      129.08     69.15 o 
 -11   3  13     6157.97     6300.61    200.20 o 
 -10   3  13     1218.10     1173.39     76.16 o 
  -9   3  13    19068.06    18803.93    523.41 o 
  -8   3  13       64.74      112.46     36.41 o 
  -7   3  13     1252.69     1369.15     78.96 o 
  -6   3  13       34.54       58.03     32.44 o 
  -5   3  13     2240.20     2099.93     82.19 o 
  -4   3  13    12508.03    11883.48    194.47 o 
  -3   3  13     2399.33     2299.68     81.34 o 
  -2   3  13     5193.11     5131.27    109.35 o 
  -1   3  13     4737.37     4427.29    113.23 o 
   0   3  13     5092.42     4712.63    117.93 o 
   1   3  13      523.68      613.72     51.24 o 
   2   3  13    23804.80    22366.44    383.08 o 
   3   3  13      992.26     1183.94    100.31 o 
   4   3  13     6144.84     6156.18    212.20 o 
   5   3  13     2982.61     2801.34    147.50 o 
   6   3  13     7278.44     6755.95    141.20 o 
   7   3  13      213.90      197.88     47.06 o 
   8   3  13     6587.56     6600.97    166.39 o 
   9   3  13       54.28       95.70     38.11 o 
  10   3  13      169.79      177.98     41.95 o 
  11   3  13     2571.62     2602.14    100.49 o 
  12   3  13     2510.91     2478.80     87.25 o 
  13   3  13     2289.53     2487.29     75.66 o 
  14   3  13       26.74       43.80     28.11 o 
 -15   4  13     1096.49     1077.67    109.99 o 
 -14   4  13     4731.39     4568.62    224.26 o 
 -13   4  13     3129.34     3262.33    116.09 o 
 -12   4  13      748.17      774.17     66.72 o 
 -11   4  13     1101.28     1114.61     62.47 o 
 -10   4  13     2880.17     2878.05     95.04 o 
  -9   4  13       28.43       76.99     44.15 o 
  -8   4  13     2817.05     2707.40     96.54 o 
  -7   4  13      877.74      996.54     73.80 o 
  -6   4  13     4542.31     4113.86    138.48 o 
  -5   4  13     4664.87     4232.12    167.03 o 
  -4   4  13     5527.46     5230.37    131.21 o 
  -3   4  13      708.86      724.64     61.66 o 
  -2   4  13     1609.19     1610.39     68.75 o 
  -1   4  13     2431.74     2324.26     78.11 o 
   0   4  13     7345.39     6741.50    150.43 o 
   1   4  13    19364.70    18896.29    326.52 o 
   2   4  13     1115.10     1165.88     71.55 o 
   3   4  13     8519.48     8189.71    403.44 o 
   4   4  13     2825.76     2434.35     78.69 o 
   5   4  13      128.17      139.80     36.63 o 
   6   4  13      714.22      711.95     55.33 o 
   7   4  13     3571.09     3533.89     91.77 o 
   8   4  13     3056.31     3072.61     81.84 o 
   9   4  13     9637.93     9551.45    213.17 o 
  10   4  13     3056.35     3020.82    102.23 o 
  11   4  13      358.16      446.73     54.92 o 
  12   4  13     2353.17     2647.65    141.87 o 
  13   4  13     3062.30     3363.44     85.16 o 
 -15   5  13       15.46       73.32     71.73 o 
 -14   5  13     3075.32     3116.75    112.04 o 
 -13   5  13     1191.94     1133.65     68.96 o 
 -12   5  13    11538.83    12015.48    202.93 o 
 -11   5  13       94.49      155.23     43.74 o 
 -10   5  13      195.47      245.31     48.29 o 
  -9   5  13      260.86      276.58     53.66 o 
  -8   5  13     5797.36     5593.47    145.47 o 
  -7   5  13     2604.47     2574.51     92.80 o 
  -6   5  13    16490.08    15099.01    232.99 o 
  -5   5  13     1632.73     1681.64     66.61 o 
  -4   5  13      357.32      451.55     74.89 o 
  -3   5  13      606.46      543.11     76.46 o 
  -2   5  13     5773.46     5113.34    189.67 o 
  -1   5  13    10917.30    10362.24    228.17 o 
   0   5  13     4491.30     4071.39    209.34 o 
   1   5  13     1205.01     1060.33     61.90 o 
   2   5  13       70.69       71.79     37.20 o 
   3   5  13      449.80      511.56     45.29 o 
   4   5  13       34.12       41.29     29.51 o 
   5   5  13     2765.97     2539.36     76.13 o 
   6   5  13      253.57      201.13     36.24 o 
   7   5  13      492.19      456.73     51.78 o 
   8   5  13     1635.89     1579.39     94.64 o 
   9   5  13     1938.35     1994.61     73.93 o 
  10   5  13     6881.49     6870.20    177.85 o 
  11   5  13     1569.51     2086.56    114.77 o 
  12   5  13      352.11      373.65     51.81 o 
 -12   6  13      355.84      344.70     57.41 o 
 -11   6  13     4572.11     4978.52    125.24 o 
 -10   6  13     3665.83     3869.53    139.22 o 
  -9   6  13     1621.83     1645.58     91.24 o 
  -8   6  13     5985.31     5622.12    214.17 o 
  -7   6  13     9998.50     9509.26    206.95 o 
  -6   6  13     1131.15     1167.29     67.37 o 
  -5   6  13     3882.50     3579.91    100.75 o 
  -4   6  13     5497.97     5126.42    114.89 o 
  -3   6  13     3886.00     3545.26    107.80 o 
  -2   6  13      785.14      820.18     68.48 o 
  -1   6  13      877.64      921.32     70.05 o 
   0   6  13        4.94       61.33     39.32 o 
   1   6  13      602.82      627.08     47.29 o 
   2   6  13     2388.04     2361.30     80.89 o 
   3   6  13     2128.36     1973.63     74.68 o 
   4   6  13       54.53       82.49     37.34 o 
   5   6  13      984.69     1096.80     58.88 o 
   6   6  13     3299.18     3165.02    141.37 o 
   7   6  13     3929.25     4160.66    132.71 o 
   8   6  13      566.04      629.65     55.59 o 
   9   6  13     1434.12     1443.63     67.68 o 
  10   6  13      363.66      396.88     52.08 o 
 -13   7  13     2057.37     2247.56    133.90 o 
 -12   7  13      212.40      200.34     42.18 o 
 -11   7  13     9236.93     9635.91    221.43 o 
 -10   7  13      121.57      105.12     55.85 o 
  -9   7  13    15294.46    15181.12    362.88 o 
  -8   7  13      891.44     1013.78     85.93 o 
  -7   7  13       40.02      127.89     63.44 o 
  -6   7  13      214.47      275.59     54.59 o 
  -5   7  13     7600.79     7184.52    173.21 o 
  -4   7  13      146.61      161.55     46.85 o 
  -3   7  13     2401.37     2292.44     98.18 o 
  -2   7  13      728.62      787.69     74.18 o 
  -1   7  13        1.45       -7.71     40.25 o 
   0   7  13      608.19      651.28     69.25 o 
   1   7  13     1377.49     1453.15    106.84 o 
   2   7  13        6.25       25.88     47.63 o 
   3   7  13       12.83        6.33     25.83 o 
   4   7  13        3.78        3.59     55.70 o 
   5   7  13       94.29      101.81     53.40 o 
   6   7  13      377.49      470.83     57.97 o 
   7   7  13     2362.62     2516.69     90.96 o 
   8   7  13      514.36      422.41     60.37 o 
   9   7  13     1806.81     1860.67    229.54 o 
  10   7  13      987.72     1128.56     82.89 o 
 -11   8  13     5921.68     6030.82    194.78 o 
 -10   8  13     3549.59     3832.66    172.98 o 
  -9   8  13     1316.30     1272.48     81.64 o 
  -8   8  13      825.48      982.88     76.82 o 
  -7   8  13    13763.42    14529.00    387.84 o 
  -6   8  13      171.92      196.39     48.86 o 
  -5   8  13     4527.03     4400.79    126.27 o 
  -4   8  13     1685.79     1690.76     75.81 o 
  -3   8  13     2188.89     2033.89     73.17 o 
  -2   8  13       35.39       10.81     38.15 o 
  -1   8  13     6499.98     6486.37    138.10 o 
   0   8  13      144.89      131.37     37.27 o 
   1   8  13       79.24       56.22     52.82 o 
   2   8  13       75.00       28.00     56.26 o 
   3   8  13      624.25      584.88    102.02 o 
   4   8  13       24.36       48.23     47.32 o 
   5   8  13       79.72      128.89     85.23 o 
   6   8  13     2327.81     2077.09    153.03 o 
   7   8  13      335.10      242.48     73.32 o 
   8   8  13      202.87      270.98     76.51 o 
   9   8  13     4624.37     5108.80    197.66 o 
 -10   9  13     1447.23     1459.22    137.72 o 
  -9   9  13     2833.10     3032.80    103.18 o 
  -8   9  13     7665.29     8056.82    211.41 o 
  -7   9  13       50.27       90.21     45.39 o 
  -6   9  13     9395.05     9388.15    308.32 o 
  -5   9  13     4113.87     4061.84     95.86 o 
  -4   9  13     1525.51     1588.77     68.84 o 
  -3   9  13      612.96      586.85     54.99 o 
  -2   9  13     2259.82     2290.42    142.42 o 
  -1   9  13     3495.09     3356.09    150.70 o 
   0   9  13     1496.08     1496.66    106.76 o 
   1   9  13      647.76      631.29     57.66 o 
   2   9  13      152.96      167.27     42.17 o 
   3   9  13      524.76      643.84     77.43 o 
   4   9  13     1537.69     1513.25    118.35 o 
   5   9  13      268.32      259.82    106.80 o 
   6   9  13      347.01      318.80     92.45 o 
   7   9  13        6.60       -4.78     66.95 o 
   8   9  13      497.10      519.65     71.73 o 
  -7  10  13      381.73      301.27    100.42 o 
  -6  10  13      236.60      157.81     97.23 o 
  -5  10  13     1635.21     1272.02    143.46 o 
  -4  10  13     1909.40     1922.03    128.48 o 
  -3  10  13      558.52      462.46     57.15 o 
  -2  10  13       40.83        3.43     38.45 o 
  -1  10  13        1.54        5.93     35.96 o 
   0  10  13      616.03      794.95     88.85 o 
   1  10  13     3445.69     3824.03    250.26 o 
   2  10  13       30.18       43.04     90.86 o 
   3  10  13     1520.48     1896.87    168.97 o 
   4  10  13       11.11       33.47     79.70 o 
   5  10  13      209.92      202.44     82.89 o 
  -3  11  13      861.07      859.17    109.99 o 
  -2  11  13     2219.74     2580.70    172.15 o 
  -1  11  13     1875.04     2206.11    161.00 o 
   0  11  13      123.10      137.08     76.51 o 
 -16   0  14        9.46      -46.23     74.92 o 
 -14   0  14      457.24      361.84    114.77 o 
 -12   0  14     2139.88     1844.27    188.09 o 
 -10   0  14     1303.80     1379.24    136.22 o 
  -8   0  14    11738.55    11652.61    237.16 o 
  -6   0  14    12489.58    11887.56    259.70 o 
  -4   0  14     6216.14     5998.39    157.40 o 
  -2   0  14    38558.25    37970.26    779.79 o 
   0   0  14     8269.89     8430.57    225.42 o 
   6   0  14      436.72      376.19     82.89 o 
   8   0  14     4298.96     3846.80    143.52 o 
  10   0  14     2100.71     2275.54    102.62 o 
  12   0  14       46.75       93.89     28.78 o 
 -16   1  14      270.38      111.58     78.11 o 
 -15   1  14      746.73      431.98    105.20 o 
 -14   1  14      437.76      438.14     94.05 o 
 -13   1  14     1213.15     1347.71    120.00 o 
 -12   1  14       93.47       59.71     47.92 o 
 -11   1  14       21.86      -25.35     49.65 o 
 -10   1  14     2332.76     2222.80    101.36 o 
  -9   1  14    12381.38    11526.94    268.99 o 
  -8   1  14      222.96      212.79     37.37 o 
  -7   1  14     7462.73     7288.51    166.10 o 
  -6   1  14    23818.37    23230.57    314.44 o 
  -5   1  14       84.42       95.19     28.11 o 
  -4   1  14    25995.19    24221.61    319.79 o 
  -3   1  14     3071.53     2720.82     76.21 o 
  -2   1  14       55.37      105.20     31.62 o 
  -1   1  14    10779.58    11305.35    232.47 o 
   0   1  14    32050.62    30895.49    649.18 o 
   1   1  14       94.49      142.96     54.20 o 
   2   1  14    14018.89    13340.28    467.05 o 
   3   1  14     9331.85     9412.63    365.03 o 
   6   1  14     4943.84     4335.77    112.63 o 
   7   1  14      426.24      387.01     48.21 o 
   8   1  14      316.94      312.70     43.52 o 
   9   1  14     2211.79     2290.98     85.91 o 
  10   1  14     1251.13     1158.31     49.55 o 
  11   1  14       25.40      100.74     32.05 o 
  12   1  14     1670.11     1609.36     66.70 o 
  13   1  14      878.88      826.80     91.93 o 
 -16   2  14     2084.22     1987.22     90.37 o 
 -15   2  14      774.91      727.97     72.34 o 
 -14   2  14      348.86      376.19    113.17 o 
 -13   2  14      910.12      621.63    186.50 o 
 -12   2  14     3843.20     3566.19    161.47 o 
 -11   2  14      936.60      992.86     79.41 o 
 -10   2  14     1911.67     1917.02     98.60 o 
  -9   2  14     3094.07     2967.08     84.95 o 
  -8   2  14     1878.32     2060.71     94.70 o 
  -7   2  14     6648.03     6468.76    163.97 o 
  -6   2  14     6748.37     6489.14    154.93 o 
  -5   2  14    17338.20    16942.53    268.54 o 
  -4   2  14      114.78      134.97     33.03 o 
  -3   2  14     6693.98     6313.42    142.17 o 
  -2   2  14     2060.19     1913.68     74.63 o 
  -1   2  14    11761.99    11598.88    239.25 o 
   0   2  14     2082.75     2213.05    106.79 o 
   1   2  14    26955.87    25589.00    817.73 o 
   2   2  14     2881.44     2735.59    130.44 o 
   3   2  14    15550.70    15066.82    398.53 o 
   4   2  14     6288.01     6138.28    214.87 o 
   5   2  14     1015.58     1104.99    136.29 o 
   6   2  14      513.02      484.14     70.77 o 
   7   2  14     3052.55     2705.61    122.61 o 
   8   2  14     1805.79     1666.84     96.33 o 
   9   2  14      573.47      555.20     67.14 o 
  10   2  14       44.72      -28.26     37.88 o 
  11   2  14       26.81       48.20     36.81 o 
  12   2  14     3406.89     3358.02     88.58 o 
  13   2  14      577.35      606.04     60.41 o 
 -15   3  14       93.90      123.38     47.75 o 
 -14   3  14     6295.95     5968.04    217.52 o 
 -13   3  14      603.79      456.21     62.82 o 
 -12   3  14     4301.99     4381.37    130.06 o 
 -11   3  14      279.09      317.80     70.11 o 
 -10   3  14      201.08      169.79     49.95 o 
  -9   3  14       51.84      105.97     48.29 o 
  -8   3  14     1346.22     1481.40     73.25 o 
  -7   3  14    16498.10    15247.28    298.06 o 
  -6   3  14     5367.96     4931.30    133.73 o 
  -5   3  14     1452.82     1493.96    112.60 o 
  -4   3  14      144.01      132.64     28.56 o 
  -3   3  14    10086.54     9598.29    170.00 o 
  -2   3  14     1346.67     1387.11     62.16 o 
  -1   3  14    16641.67    15632.35    279.49 o 
   0   3  14     9122.04     8499.01    177.80 o 
   1   3  14     1241.76     1248.94     71.78 o 
   2   3  14     2842.87     2852.57    133.62 o 
   3   3  14    30458.52    28648.95    686.22 o 
   4   3  14      479.44      623.13     65.19 o 
   5   3  14     2541.00     2272.99    105.18 o 
   6   3  14        6.83       61.40     43.87 o 
   7   3  14     1371.28     1472.43    117.70 o 
   8   3  14     5659.17     5309.34    143.35 o 
   9   3  14     1841.28     1782.91     79.66 o 
  10   3  14     5581.45     5489.94    184.49 o 
  11   3  14      611.39      615.36     55.80 o 
  12   3  14      143.61      168.20     30.49 o 
  13   3  14      823.36      740.19     62.13 o 
 -15   4  14     1445.45     1591.60     78.14 o 
 -14   4  14     1188.29     1234.64     83.46 o 
 -13   4  14     4780.53     4752.20    137.08 o 
 -12   4  14       24.95       77.35     47.05 o 
 -11   4  14      209.51      208.59     41.83 o 
 -10   4  14     1322.37     1426.78     84.02 o 
  -9   4  14     6747.67     6421.17    143.44 o 
  -8   4  14     5827.65     5589.33    136.27 o 
  -7   4  14     5852.25     5527.01    123.75 o 
  -6   4  14       40.71       66.04     35.35 o 
  -5   4  14     2581.01     2304.21     89.63 o 
  -4   4  14     4530.67     4216.72    400.10 o 
  -3   4  14     4996.39     4661.26    179.27 o 
  -2   4  14     4010.23     3804.23    115.39 o 
  -1   4  14      284.06      345.47     47.76 o 
   0   4  14     3426.11     3273.87    114.66 o 
   1   4  14      611.65      538.23     61.88 o 
   2   4  14     1056.49     1203.44     85.40 o 
   3   4  14     3417.64     3212.18     96.04 o 
   4   4  14     4803.43     4573.71    131.25 o 
   5   4  14     1333.29     1274.12     83.43 o 
   6   4  14     6649.56     6456.09    131.83 o 
   7   4  14       12.14       39.30     32.11 o 
   8   4  14       49.56       88.17     30.32 o 
   9   4  14     7609.11     7654.26    191.19 o 
  10   4  14     1387.27     1265.77     61.14 o 
  11   4  14     2834.53     2898.79    106.47 o 
  12   4  14     2412.59     2622.27    217.58 o 
  13   4  14      319.32      264.61     49.41 o 
 -14   5  14      152.23       81.59     37.69 o 
 -13   5  14      444.32      328.19     46.74 o 
 -12   5  14       10.77       41.52     41.59 o 
 -11   5  14    10018.94    10244.05    184.59 o 
 -10   5  14     2075.95     2059.86     96.40 o 
  -9   5  14     1998.29     2274.20     88.11 o 
  -8   5  14      368.66      419.63     58.38 o 
  -7   5  14      945.88     1079.55     74.91 o 
  -6   5  14     2023.66     1993.92    121.44 o 
  -5   5  14     6096.61     5654.90    136.45 o 
  -4   5  14     6063.28     5477.52    128.18 o 
  -3   5  14       38.15       64.91     34.34 o 
  -2   5  14        1.04       43.19     35.32 o 
  -1   5  14        0.18       26.98     20.66 o 
   0   5  14     8687.70     7973.66    227.58 o 
   1   5  14       43.00      116.72     42.05 o 
   2   5  14      464.02      476.94     53.43 o 
   3   5  14       22.66       51.03     37.83 o 
   4   5  14       87.68       80.20     38.28 o 
   5   5  14     4862.54     4984.28    145.40 o 
   6   5  14     9584.30     9231.65    176.56 o 
   7   5  14     8008.70     7943.96    164.89 o 
   8   5  14       71.07       95.58     34.25 o 
   9   5  14      200.24      208.98     35.44 o 
  10   5  14        9.45       -2.74     24.27 o 
  12   5  14      630.25      446.32     73.32 o 
 -12   6  14     3088.65     3525.95    251.85 o 
 -11   6  14      388.33      380.27     44.86 o 
 -10   6  14     4455.72     4702.26    135.84 o 
  -9   6  14     1699.45     1867.25     91.39 o 
  -8   6  14      262.21      188.60     49.71 o 
  -7   6  14     6790.59     6599.84    160.77 o 
  -6   6  14     3012.88     3136.78    107.63 o 
  -5   6  14       74.80       84.24     43.66 o 
  -4   6  14     1616.66     1399.41     63.54 o 
  -3   6  14       20.40       36.70     44.52 o 
  -2   6  14     9131.84     8449.38    189.76 o 
  -1   6  14     1855.94     1756.85     93.94 o 
   0   6  14      107.05      134.46     49.21 o 
   1   6  14      446.70      445.62     50.00 o 
   2   6  14     2589.21     2588.69    112.97 o 
   3   6  14     6525.03     6409.21    150.31 o 
   4   6  14     3069.19     2932.36     99.45 o 
   5   6  14      900.99      864.49     53.06 o 
   6   6  14     4224.39     4041.69    159.49 o 
   7   6  14     4939.56     4840.63    141.04 o 
   8   6  14     5082.43     5049.63    137.39 o 
   9   6  14     5983.95     6432.60    228.61 o 
  10   6  14       51.02       25.50     46.23 o 
 -12   7  14     5524.65     5775.10    234.32 o 
 -11   7  14      443.25      481.45     54.07 o 
 -10   7  14     1267.35     1338.31     83.27 o 
  -9   7  14     2226.19     2250.08    109.39 o 
  -8   7  14     7912.05     8074.97    211.68 o 
  -7   7  14        5.71        0.13     50.17 o 
  -6   7  14     1947.40     1787.78    106.90 o 
  -5   7  14      201.05      314.42     56.41 o 
  -4   7  14       72.67       90.47     45.01 o 
  -3   7  14      552.20      623.31     63.52 o 
  -2   7  14      597.86      614.90     69.17 o 
  -1   7  14       96.56      177.93     47.20 o 
   0   7  14      381.35      486.95     56.14 o 
   1   7  14        5.53       -7.18     39.69 o 
   2   7  14     1584.45     1702.79     83.03 o 
   3   7  14     1353.86     1218.75     96.72 o 
   4   7  14     6124.17     5810.14    159.44 o 
   5   7  14     1069.62     1013.41     76.22 o 
   6   7  14      817.85      877.52     68.76 o 
   7   7  14      334.95      378.24     41.52 o 
   8   7  14     8803.89     9061.88    652.75 o 
   9   7  14       11.54       79.70     57.38 o 
 -11   8  14       51.60       50.52     32.54 o 
 -10   8  14     7995.62     8279.16    265.28 o 
  -9   8  14      434.47      443.01     55.20 o 
  -8   8  14      107.56      123.28     51.12 o 
  -7   8  14     1351.26     1429.80     92.81 o 
  -6   8  14     2094.35     2169.96    145.52 o 
  -5   8  14        9.52      -31.62     55.67 o 
  -4   8  14      729.92      795.50     56.01 o 
  -3   8  14       52.56       51.46     36.16 o 
  -2   8  14      413.55      477.87     47.50 o 
  -1   8  14       28.71       63.20     45.12 o 
   0   8  14      102.98      129.47     35.06 o 
   1   8  14      720.12      806.75     77.13 o 
   2   8  14      687.19      619.63     84.04 o 
   3   8  14      790.75      833.63     87.13 o 
   4   8  14      359.32      314.02     59.46 o 
   5   8  14      610.18      696.37     64.49 o 
   7   8  14      353.60      342.71     84.48 o 
   8   8  14     6168.53     6718.76    251.85 o 
   9   8  14     1853.90     2057.87    100.42 o 
  -9   9  14     2853.95     3028.73    359.45 o 
  -8   9  14     1012.66     1094.98     57.08 o 
  -7   9  14      247.70      307.39     61.18 o 
  -6   9  14        3.80       80.64     36.39 o 
  -5   9  14     1111.63     1105.54     61.46 o 
  -4   9  14     1299.84     1263.10     53.62 o 
  -3   9  14       42.99       27.84     47.51 o 
  -2   9  14      149.29       94.07     44.70 o 
  -1   9  14      600.02      636.46     60.15 o 
   0   9  14     2008.50     1808.65    143.28 o 
   1   9  14     1957.47     1807.74     93.57 o 
   2   9  14      568.07      537.61     56.93 o 
   3   9  14      892.97      798.36     60.57 o 
   4   9  14      160.92      240.70    102.02 o 
   6   9  14      304.35      307.64     81.29 o 
   7   9  14     4549.98     5276.18    208.82 o 
  -6  10  14      885.62      730.06    111.58 o 
  -5  10  14        0.29       -3.44     60.29 o 
  -4  10  14      248.87      294.89     98.83 o 
  -3  10  14      785.69      946.84    135.49 o 
  -2  10  14     1903.97     2046.71    183.31 o 
  -1  10  14        8.32      -43.04     86.08 o 
   0  10  14     1016.44     1179.57    145.05 o 
   1  10  14       37.79       25.50     87.67 o 
   2  10  14      491.34      628.04    116.36 o 
   3  10  14     3183.15     3315.54    202.44 o 
   4  10  14     2120.10     2430.87    161.00 o 
 -15   0  15      598.19      600.94    109.99 o 
 -13   0  15     8591.73     9240.48    412.85 o 
 -11   0  15     5089.22     5417.45    365.03 o 
  -9   0  15      649.99      940.30    124.39 o 
  -7   0  15    22549.17    20954.40    600.96 o 
  -5   0  15    54143.93    52366.77   1068.54 o 
  -3   0  15      323.80      318.29     58.04 o 
  -1   0  15    13131.98    12367.36    308.81 o 
   5   0  15     3605.12     3195.99    178.53 o 
   7   0  15      293.11      380.86     71.73 o 
   9   0  15      367.37      452.79     56.67 o 
  11   0  15      380.23      457.48     71.73 o 
  13   0  15     2072.07     2061.06    132.30 o 
 -15   1  15      904.13      804.98    119.55 o 
 -14   1  15      396.47      343.64     77.05 o 
 -13   1  15     4995.49     4942.32    199.46 o 
 -12   1  15     4396.58     4445.73    193.30 o 
 -11   1  15       33.46      -32.86     45.00 o 
 -10   1  15      934.09      860.54     68.97 o 
  -9   1  15    13448.22    12911.33    273.15 o 
  -8   1  15    12795.39    12213.76    218.07 o 
  -7   1  15    31737.90    29038.77    353.19 o 
  -6   1  15    11958.59    10942.83    408.01 o 
  -5   1  15     2124.45     2071.32     91.47 o 
  -4   1  15     4658.17     4303.01    116.33 o 
  -3   1  15    21858.26    20542.53    399.13 o 
  -2   1  15     1517.07     1452.05     84.51 o 
  -1   1  15     7834.12     8083.49    211.59 o 
   0   1  15     8344.16     7913.68    225.99 o 
   1   1  15    12687.69    12128.83    441.54 o 
   5   1  15      122.97      157.18     51.70 o 
   6   1  15     2031.80     1807.83     78.96 o 
   7   1  15       78.71       93.38     51.68 o 
   8   1  15     2331.23     2463.74    106.85 o 
   9   1  15      246.34      246.26     46.92 o 
  10   1  15     1197.04     1151.75     97.55 o 
  11   1  15     1815.80     1725.06     58.78 o 
  12   1  15       54.25       42.56     47.82 o 
  13   1  15      484.25      511.68     74.92 o 
 -15   2  15     1556.13     1353.32    111.58 o 
 -14   2  15     2456.36     2546.63    122.93 o 
 -13   2  15       41.80      -49.41     92.45 o 
 -12   2  15      500.85      454.30     67.33 o 
 -11   2  15     2427.24     2377.11    103.73 o 
 -10   2  15     1163.31     1262.43     79.75 o 
  -9   2  15     1236.86     1252.02     81.21 o 
  -8   2  15    23039.20    21714.29    302.56 o 
  -7   2  15     3120.06     3128.16     89.22 o 
  -6   2  15      150.75      282.65     42.76 o 
  -5   2  15     1347.65     1340.85     75.49 o 
  -4   2  15    16884.22    15873.32    290.95 o 
  -3   2  15      874.02      753.32     68.91 o 
  -2   2  15    15132.54    14778.43    296.28 o 
  -1   2  15     1322.62     1264.12    135.49 o 
   0   2  15        3.52       25.50     44.04 o 
   1   2  15     1207.70     1268.83    132.30 o 
   2   2  15     9445.56     9225.55    387.34 o 
   3   2  15      779.18      772.65     91.15 o 
   4   2  15     1483.91     1421.07     97.87 o 
   5   2  15      912.65      864.75     58.29 o 
   6   2  15      441.97      421.43     65.76 o 
   7   2  15     2840.95     2811.95    124.24 o 
   8   2  15      428.54      499.95     59.71 o 
   9   2  15     3371.13     3295.64     99.94 o 
  10   2  15        2.09      -18.46     49.06 o 
  11   2  15       86.18      141.77     33.05 o 
  12   2  15      926.03      935.61     48.15 o 
  13   2  15     1356.16     1389.98     90.86 o 
 -15   3  15     1555.86     1688.82    142.66 o 
 -14   3  15      266.97      253.54     57.03 o 
 -13   3  15     1173.71     1045.16     67.08 o 
 -12   3  15     4950.32     4938.80    263.90 o 
 -11   3  15      571.22      610.69     64.21 o 
 -10   3  15     5861.15     6049.47    196.44 o 
  -9   3  15     1524.58     1596.27    103.52 o 
  -8   3  15      384.18      417.72     57.65 o 
  -7   3  15      326.34      477.31     54.68 o 
  -6   3  15    12086.55    10935.01    186.03 o 
  -5   3  15      472.25      571.22     57.03 o 
  -4   3  15     3100.15     2783.13     85.97 o 
  -3   3  15     1917.25     1775.36     83.87 o 
  -2   3  15     1339.65     1357.81     97.24 o 
  -1   3  15     2887.26     2818.95    122.68 o 
   0   3  15    11407.73    10948.29    306.08 o 
   1   3  15       24.39       -5.55     45.56 o 
   2   3  15       63.16      192.75     56.22 o 
   3   3  15       46.32       76.56     37.51 o 
   4   3  15     2916.70     2843.05    144.26 o 
   5   3  15    16183.62    15397.39    563.48 o 
   6   3  15     5386.53     5017.15    222.99 o 
   7   3  15     5381.40     5228.11    133.06 o 
   8   3  15       16.46       50.19     38.40 o 
   9   3  15      830.27      842.34     51.54 o 
  10   3  15        1.16       -1.59     46.21 o 
  11   3  15     7317.14     7745.58    174.54 o 
  12   3  15      212.59      293.76     32.59 o 
 -14   4  15      919.08      866.67     92.45 o 
 -13   4  15     3667.97     3864.62    188.06 o 
 -12   4  15     6151.31     6344.61    166.57 o 
 -11   4  15      842.51     1001.66     70.98 o 
 -10   4  15       73.67      105.19     44.47 o 
  -9   4  15      977.67      950.41     59.67 o 
  -8   4  15     2648.53     2537.34     98.73 o 
  -7   4  15    13344.12    12493.83    296.01 o 
  -6   4  15     1854.80     1820.65     75.91 o 
  -5   4  15     5352.42     4944.71    116.10 o 
  -4   4  15     3944.53     3589.88     90.44 o 
  -3   4  15       22.37      113.17     57.38 o 
  -2   4  15     2190.72     2116.74     82.90 o 
  -1   4  15      885.80      857.50     87.68 o 
   0   4  15     5572.78     5309.61    141.49 o 
   1   4  15     8589.42     7703.58    146.37 o 
   2   4  15     2325.48     2185.99    121.12 o 
   3   4  15     3473.72     3420.63    172.48 o 
   4   4  15     5547.03     5232.58    140.34 o 
   5   4  15     7614.82     7396.80    160.97 o 
   6   4  15     5946.68     5708.29    120.62 o 
   7   4  15     7460.79     6813.88    131.80 o 
   8   4  15     1854.60     1757.05     58.12 o 
   9   4  15     3368.40     3424.39     92.20 o 
  10   4  15     8131.71     8240.65    252.65 o 
  11   4  15     1172.68     1159.99     99.63 o 
  12   4  15     3172.80     3486.01    104.17 o 
 -14   5  15     5890.95     6541.82    275.76 o 
 -13   5  15     1583.42     1577.46    205.63 o 
 -12   5  15     1295.12     1384.07    139.79 o 
 -11   5  15       80.92      116.69     35.81 o 
 -10   5  15     3445.86     3445.00    105.22 o 
  -9   5  15     3062.23     3140.14     97.14 o 
  -8   5  15     2052.69     2025.63     83.01 o 
  -7   5  15     4655.17     4500.34    132.96 o 
  -6   5  15     1247.94     1359.50     78.64 o 
  -5   5  15     1274.23     1444.14     80.33 o 
  -4   5  15      736.30      739.71     65.72 o 
  -3   5  15     7388.59     6630.28    187.39 o 
  -2   5  15     3729.18     3548.50    178.78 o 
  -1   5  15     1609.20     1584.87     92.84 o 
   0   5  15     1235.39     1146.17     64.41 o 
   1   5  15     3637.19     3418.53    109.24 o 
   2   5  15     6890.84     6534.40    182.91 o 
   3   5  15     3129.65     3161.78    164.18 o 
   4   5  15     3312.31     3398.29    119.58 o 
   5   5  15       69.00       27.38     66.19 o 
   6   5  15      431.01      426.53     46.02 o 
   7   5  15     1113.59     1214.89    110.90 o 
   8   5  15    16076.61    15958.74    341.26 o 
   9   5  15        2.83       22.53     33.43 o 
  11   5  15      250.01      427.19     82.89 o 
 -12   6  15     2816.79     3101.95    223.16 o 
 -11   6  15     2864.93     2831.72    117.01 o 
 -10   6  15     2871.58     3083.85     92.36 o 
  -9   6  15      808.85      801.66     61.06 o 
  -8   6  15      190.42      179.47     46.44 o 
  -7   6  15       47.56      118.21     45.36 o 
  -6   6  15        4.14       39.20     43.21 o 
  -5   6  15       28.60       81.49     46.27 o 
  -4   6  15      816.21      906.41     88.36 o 
  -3   6  15      107.23      153.03     61.75 o 
  -2   6  15     1944.36     1830.64    129.92 o 
  -1   6  15    10158.02     9524.03    391.33 o 
   0   6  15     1360.13     1286.94    104.03 o 
   1   6  15     1837.96     1892.96    150.11 o 
   2   6  15      300.98      362.04     42.41 o 
   3   6  15     3351.56     3424.55    119.18 o 
   4   6  15     2534.20     2610.77    107.13 o 
   5   6  15     1904.12     1745.33    103.24 o 
   6   6  15     6830.99     6441.79    210.21 o 
   7   6  15     4866.57     4892.07    241.49 o 
   8   6  15      387.58      447.14     79.47 o 
   9   6  15     2889.98     3202.37    149.84 o 
 -12   7  15      529.75      523.64     68.54 o 
 -11   7  15     5763.24     5768.09    134.89 o 
 -10   7  15        6.44        7.03     46.54 o 
  -9   7  15        2.97      -25.68     50.16 o 
  -8   7  15      597.28      619.32     94.50 o 
  -7   7  15      814.90      882.03     71.91 o 
  -6   7  15       93.41       25.70     57.52 o 
  -5   7  15       12.61      -53.95     53.95 o 
  -4   7  15       30.74       26.58     54.83 o 
  -3   7  15     2982.87     2632.46    121.54 o 
  -2   7  15      393.39      348.10     70.71 o 
  -1   7  15     1110.59     1098.80    116.72 o 
   0   7  15     1195.19     1225.99     86.08 o 
   1   7  15     4702.32     4573.34    143.46 o 
   2   7  15     1774.90     1850.90    194.18 o 
   3   7  15      216.79      165.37     64.85 o 
   4   7  15      660.32      607.32    106.80 o 
   5   7  15    16767.27    15935.98    392.92 o 
   6   7  15      512.65      533.35     49.07 o 
   7   7  15     5754.17     5773.92    161.13 o 
   8   7  15      263.62      347.49     73.32 o 
   9   7  15     5308.01     5701.78    202.44 o 
 -10   8  15      920.56      837.66     52.89 o 
  -9   8  15     3119.14     3233.59    116.69 o 
  -8   8  15      113.89       69.34     45.60 o 
  -7   8  15      241.97      233.98     58.67 o 
  -6   8  15       22.93       91.42     48.17 o 
  -5   8  15        2.49      -15.00     46.04 o 
  -4   8  15       56.83       66.70     48.29 o 
  -3   8  15     1236.61     1143.87     69.42 o 
  -2   8  15      875.69      857.40     71.55 o 
  -1   8  15      341.39      359.86     44.94 o 
   0   8  15      705.11      716.36     49.54 o 
   1   8  15     3606.01     3822.51    218.38 o 
   2   8  15      630.53      605.10     80.68 o 
   3   8  15    11950.57    12008.40    629.63 o 
   4   8  15     2974.84     2847.30    125.02 o 
   5   8  15     1247.40     1246.52     82.89 o 
   6   8  15     1829.85     1793.26    143.46 o 
   7   8  15     4436.24     4982.88    210.41 o 
   8   8  15        3.64      105.20     54.20 o 
  -8   9  15     1438.34     1534.06    267.00 o 
  -7   9  15      636.02      688.80     67.58 o 
  -6   9  15      831.31      817.52     75.19 o 
  -5   9  15       59.99       76.23     70.98 o 
  -4   9  15      464.02      386.80     61.93 o 
  -3   9  15     1194.77     1139.59    100.34 o 
  -2   9  15      822.41      772.32    115.57 o 
  -1   9  15      130.43        3.52    115.57 o 
   0   9  15     1897.72     1534.17    100.55 o 
   1   9  15      643.52      697.78     83.69 o 
   2   9  15     3775.06     4053.91    323.58 o 
   3   9  15      623.89      758.75    125.93 o 
   4   9  15     3057.05     3253.38    202.44 o 
   5   9  15     1500.92     1877.74    145.05 o 
   6   9  15       80.81       44.63     63.76 o 
  -4  10  15       31.25       92.45     82.89 o 
  -3  10  15       31.85       33.47     79.70 o 
  -2  10  15       57.46       81.29     82.89 o 
  -1  10  15     1385.26     1641.83    157.81 o 
   0  10  15     1805.65     2010.05    168.97 o 
   1  10  15     3643.08     3749.11    216.79 o 
   2  10  15       83.74       19.13     74.92 o 
 -14   0  16    13885.49    14232.92    535.59 o 
 -12   0  16     1266.69     1490.40    173.75 o 
 -10   0  16    22096.62    20557.15   1083.93 o 
  -8   0  16    63188.66    56703.66   1956.65 o 
  -6   0  16     8439.50     7801.50    217.76 o 
  -4   0  16    19707.03    17875.24    610.51 o 
  -2   0  16     2003.22     2210.89    164.18 o 
   4   0  16     2801.22     2465.93    165.78 o 
   6   0  16        6.07      -31.88     57.38 o 
   8   0  16      102.49      113.17     82.89 o 
  10   0  16     1890.14     1871.37    137.08 o 
 -15   1  16     3906.41     4177.90    218.38 o 
 -14   1  16     2131.57     2200.80    179.33 o 
 -13   1  16      530.39      444.28    145.85 o 
 -12   1  16    12913.92    13364.62    378.70 o 
 -11   1  16     3353.07     3279.65    131.32 o 
 -10   1  16      963.27      935.62     87.89 o 
  -9   1  16     4321.09     4116.71    125.15 o 
  -8   1  16     7581.31     7630.04    175.60 o 
  -7   1  16     1846.44     2060.29    100.18 o 
  -6   1  16     9486.24     8649.23    185.27 o 
  -5   1  16     3174.82     2941.75    135.50 o 
  -4   1  16      949.59      974.79    138.68 o 
  -3   1  16     5503.25     5131.73    178.65 o 
  -2   1  16     8877.69     8774.01    205.22 o 
  -1   1  16       17.46      130.58     54.68 o 
   0   1  16     1990.56     1818.77    145.05 o 
   2   1  16      237.41      366.62    106.80 o 
   3   1  16     1372.11     1266.16     98.68 o 
   4   1  16      331.40      416.17     81.29 o 
   5   1  16     1049.17     1022.49     83.69 o 
   6   1  16     1945.55     1774.78     77.45 o 
   7   1  16      752.09      687.09     70.09 o 
   8   1  16       11.23       42.92     35.12 o 
   9   1  16       15.66       33.22     36.32 o 
  10   1  16     4939.17     4942.47    117.46 o 
  11   1  16      522.09      478.15     42.16 o 
  12   1  16     1976.24     2054.79     76.96 o 
 -15   2  16     1296.17     1657.77    109.99 o 
 -14   2  16     2625.70     2764.27    306.05 o 
 -13   2  16     8903.94     9068.33    393.72 o 
 -12   2  16      403.61      477.13     93.50 o 
 -11   2  16     7399.82     7240.57    180.01 o 
 -10   2  16     1877.14     1881.71     92.85 o 
  -9   2  16     3296.40     3405.59    116.49 o 
  -8   2  16      963.89      860.14     71.36 o 
  -7   2  16    17813.18    16629.19    246.62 o 
  -6   2  16      852.93      897.62     62.39 o 
  -5   2  16    12806.82    11799.27    187.76 o 
  -4   2  16      343.95      381.46     45.12 o 
  -3   2  16     2051.44     2217.40    155.51 o 
  -2   2  16     2905.52     2515.35    170.56 o 
  -1   2  16    12268.33    11287.19    428.79 o 
   0   2  16     3854.98     3881.42    215.19 o 
   1   2  16     7117.34     7188.27    232.74 o 
   2   2  16      252.80      280.43     53.43 o 
   3   2  16      328.39      373.49     63.66 o 
   4   2  16    11271.80    10440.17    359.42 o 
   5   2  16      639.54      685.47     69.86 o 
   6   2  16     5180.37     4809.61    169.29 o 
   7   2  16      601.84      706.71     86.87 o 
   8   2  16      141.86      173.93     48.11 o 
   9   2  16     5622.91     5421.95    210.41 o 
  10   2  16     1846.60     1899.50     56.04 o 
  11   2  16     3296.60     3465.69     90.06 o 
  12   2  16        1.49      -14.18     31.50 o 
 -14   3  16     1560.58     1625.73     89.96 o 
 -13   3  16     1554.96     1690.98    211.21 o 
 -12   3  16     1046.64      994.10     71.78 o 
 -11   3  16     4007.20     4160.67    162.66 o 
 -10   3  16        1.17       87.61     45.58 o 
  -9   3  16     7610.88     7590.43    162.01 o 
  -8   3  16     1456.07     1477.06     79.64 o 
  -7   3  16     1112.55     1264.27     77.38 o 
  -6   3  16     2118.05     2079.20    107.50 o 
  -5   3  16    12120.86    11408.23    171.60 o 
  -4   3  16     2343.22     2158.35     57.77 o 
  -3   3  16     3207.37     2838.80     69.20 o 
  -2   3  16      433.88      490.34     43.66 o 
  -1   3  16      598.55      674.59     50.13 o 
   0   3  16     3014.30     2613.87    123.98 o 
   1   3  16     4699.98     4465.04    113.24 o 
   2   3  16    14783.51    14060.99    971.55 o 
   3   3  16        3.11       52.05     41.24 o 
   4   3  16       75.44      176.89     58.53 o 
   5   3  16      681.90      632.21     63.49 o 
   6   3  16     4901.38     4619.43    140.49 o 
   7   3  16      145.46      158.19     40.40 o 
   8   3  16    10983.17    10698.85    195.65 o 
   9   3  16     2051.44     2023.86     60.61 o 
  10   3  16     2379.83     2360.32     87.46 o 
  11   3  16       65.92       54.86     28.53 o 
  12   3  16      915.64      766.67     44.71 o 
 -14   4  16     1236.26     1351.01     81.29 o 
 -13   4  16      984.35      964.86     72.51 o 
 -12   4  16      282.85      241.16     53.61 o 
 -11   4  16      970.83      866.16     75.18 o 
 -10   4  16     2451.93     2510.34     99.56 o 
  -9   4  16      723.59      778.46     54.26 o 
  -8   4  16     7016.72     6774.60    138.60 o 
  -7   4  16     2989.46     2855.25     90.04 o 
  -6   4  16     2744.35     2586.60     93.98 o 
  -5   4  16      292.77      303.89     47.92 o 
  -4   4  16     8798.96     7847.61    151.72 o 
  -3   4  16     4202.58     3911.78    113.20 o 
  -2   4  16     3801.64     3583.50     93.12 o 
  -1   4  16     1273.84     1328.53     67.12 o 
   0   4  16      408.82      451.55     53.57 o 
   1   4  16     3204.08     3117.98     96.76 o 
   2   4  16     4460.06     4272.76    167.93 o 
   3   4  16     6091.33     5981.58    204.18 o 
   4   4  16     2642.34     2561.42    128.61 o 
   5   4  16      201.87      126.43     37.03 o 
   6   4  16     1382.66     1299.56    101.49 o 
   7   4  16     5828.77     5884.60    114.90 o 
   8   4  16      230.44      235.63     38.07 o 
   9   4  16      862.76      820.82     73.62 o 
  10   4  16     1044.55     1028.76     57.80 o 
  11   4  16     2179.27     2244.22    125.13 o 
 -13   5  16     2048.96     2064.00     80.35 o 
 -12   5  16     3996.03     4076.34    120.10 o 
 -11   5  16      865.13     1042.27    118.03 o 
 -10   5  16      195.36      161.55     39.49 o 
  -9   5  16      677.56      689.86     56.55 o 
  -8   5  16     4036.78     3776.20     99.67 o 
  -7   5  16      616.16      731.38     64.34 o 
  -6   5  16     2284.20     2459.12    163.92 o 
  -5   5  16      777.39      868.29     68.01 o 
  -4   5  16      655.52      596.85     60.62 o 
  -3   5  16     1410.48     1492.27     91.20 o 
  -2   5  16     2335.30     2237.72    114.82 o 
  -1   5  16    21511.55    20135.77    523.55 o 
   0   5  16      466.90      472.59     47.64 o 
   1   5  16     1303.14     1334.86     77.06 o 
   2   5  16      261.94      280.50     51.57 o 
   3   5  16     7026.14     6912.07    183.82 o 
   4   5  16      156.45      176.31     45.51 o 
   5   5  16    16935.14    17177.11    354.37 o 
   6   5  16        4.36       -1.33     29.28 o 
   7   5  16     1574.79     1569.20     81.25 o 
   8   5  16       31.04       97.91     37.66 o 
   9   5  16     6054.33     6037.98    166.13 o 
 -12   6  16      855.37      725.27    122.74 o 
 -11   6  16      151.40      108.39    102.02 o 
 -10   6  16     1978.43     1682.54    303.66 o 
  -9   6  16      859.85      799.90     62.30 o 
  -8   6  16       78.20      158.33     63.27 o 
  -7   6  16     2165.45     2209.33     84.16 o 
  -6   6  16     1394.73     1431.23     71.66 o 
  -5   6  16     2805.73     2733.14    111.00 o 
  -4   6  16     1650.17     1547.03    102.47 o 
  -3   6  16     2402.01     2452.51    123.66 o 
  -2   6  16     2370.66     2375.16    226.35 o 
  -1   6  16      283.05      205.82     71.34 o 
   0   6  16    11171.99    11126.49    323.99 o 
   1   6  16     6392.73     6256.79    183.23 o 
   2   6  16      692.27      727.55     85.36 o 
   3   6  16     5684.17     5466.07    130.76 o 
   4   6  16     6311.23     6396.83    154.98 o 
   5   6  16     1486.94     1516.85     94.54 o 
   6   6  16     3165.41     3236.10    126.68 o 
   7   6  16    10812.12    11105.79    237.85 o 
   8   6  16     1631.75     1736.59     67.74 o 
   9   6  16     5524.62     5689.02    199.25 o 
 -11   7  16       83.78       62.73     50.40 o 
 -10   7  16      421.76      387.53    120.27 o 
  -9   7  16        6.11        8.51     47.10 o 
  -8   7  16      289.64      377.86     58.95 o 
  -7   7  16      140.78      149.67     50.11 o 
  -6   7  16      452.31      572.93     62.87 o 
  -5   7  16      154.10      221.08     59.81 o 
  -4   7  16     7149.95     6881.88    196.68 o 
  -3   7  16       21.17       72.65     60.37 o 
  -2   7  16     3579.05     3804.75    162.72 o 
  -1   7  16       26.00       82.98     49.19 o 
   0   7  16     7208.41     7361.06    243.48 o 
   1   7  16      147.50      169.47     46.64 o 
   2   7  16    15561.41    15881.47    391.24 o 
   3   7  16       19.64      -12.22     57.38 o 
   4   7  16     2129.44     2116.85    154.62 o 
   5   7  16     1696.55     1621.11    122.74 o 
   6   7  16    12866.67    13016.69    460.67 o 
   7   7  16      200.89      172.15     70.14 o 
   8   7  16     5919.48     6556.17    235.91 o 
  -9   8  16        0.78      -20.11     35.67 o 
  -8   8  16       18.08       10.12     39.76 o 
  -7   8  16      373.95      320.39     65.34 o 
  -6   8  16     1288.47     1382.01     90.88 o 
  -5   8  16     1003.09      951.47     62.79 o 
  -4   8  16        6.68       21.96     43.55 o 
  -3   8  16      421.93      472.79     55.03 o 
  -2   8  16     2799.17     2893.53    147.82 o 
  -1   8  16        4.89        9.22     45.55 o 
   0   8  16     6191.49     5897.60    401.58 o 
   1   8  16     2572.40     2565.22    137.82 o 
   2   8  16     1258.96     1279.35    101.48 o 
   3   8  16     1169.68     1232.41    107.60 o 
   4   8  16     8384.08     8366.96    315.61 o 
   5   8  16      205.39      188.09     84.48 o 
   7   8  16     1974.88     2437.24    125.93 o 
  -7   9  16      650.08      548.91     87.67 o 
  -6   9  16      215.61      170.01     52.39 o 
  -5   9  16      171.64      173.55     70.59 o 
  -4   9  16      305.33      498.93    119.55 o 
  -3   9  16     1064.40     1476.05    165.78 o 
  -2   9  16      697.48      746.00    130.71 o 
  -1   9  16     5082.97     5480.21    301.27 o 
   0   9  16      109.09      172.15    102.02 o 
   1   9  16      316.44      318.80    106.80 o 
   2   9  16     3118.80     3277.29    212.00 o 
   3   9  16     4755.77     4938.25    253.45 o 
  -1  10  16       40.84       35.07     71.73 o 
 -13   0  17    19888.85    20561.15    728.46 o 
 -11   0  17     1179.99     1051.25    122.15 o 
  -9   0  17    12364.98    11550.58    375.77 o 
  -7   0  17    11912.56    11682.71    376.63 o 
  -5   0  17      186.54      166.61     92.45 o 
  -3   0  17     1434.16     1578.83    184.91 o 
  -1   0  17       26.42      -86.08    109.99 o 
   1   0  17       17.41       66.63     71.62 o 
   3   0  17     7243.10     6734.70    291.70 o 
   5   0  17      883.11      806.57     94.05 o 
   9   0  17    13322.02    13233.48    463.86 o 
  11   0  17     4209.89     4378.75    165.78 o 
 -14   1  17     6737.27     6683.69    296.49 o 
 -13   1  17      294.47      337.76    108.39 o 
 -12   1  17     5712.63     5632.93    193.04 o 
 -11   1  17     9403.71     9291.73    222.13 o 
 -10   1  17       57.67      145.92     59.17 o 
  -9   1  17      673.26      715.50     79.23 o 
  -8   1  17     9945.46     9361.41    230.83 o 
  -7   1  17     6737.50     6684.13    188.84 o 
  -6   1  17    17520.79    16283.37    336.16 o 
  -5   1  17     8836.92     8006.39    170.01 o 
  -4   1  17      138.94      186.86     43.60 o 
  -3   1  17       82.33      112.08     40.90 o 
  -2   1  17      812.99      905.13     59.33 o 
  -1   1  17     1242.76     1306.79     79.46 o 
   0   1  17       22.79       64.74     49.70 o 
   1   1  17      406.97      515.04     67.53 o 
   2   1  17      616.99      698.18    103.61 o 
   3   1  17     1893.89     1721.75    126.56 o 
   4   1  17     6049.61     5681.67    177.07 o 
   5   1  17     2872.27     2729.46    112.33 o 
   6   1  17      320.64      363.35     46.40 o 
   7   1  17     1607.54     1494.82    143.06 o 
   8   1  17     3646.94     3776.21    200.85 o 
   9   1  17      164.61      102.64     64.56 o 
  10   1  17     2502.59     2533.19     98.68 o 
  11   1  17     4704.74     4899.97    139.64 o 
  12   1  17        2.61       -9.56     44.63 o 
 -14   2  17     2139.60     2180.11    103.36 o 
 -13   2  17     1457.27     1474.98     98.03 o 
 -12   2  17     2975.42     2940.20    162.71 o 
 -11   2  17       26.03       11.24     62.86 o 
 -10   2  17     9161.51     8871.92    188.87 o 
  -9   2  17      171.83      152.11     50.84 o 
  -8   2  17      433.07      524.36     62.02 o 
  -7   2  17        6.75        1.80     39.88 o 
  -6   2  17     6590.01     6229.35    136.99 o 
  -5   2  17     5042.49     4842.94    120.78 o 
  -4   2  17     8543.28     7766.06    172.57 o 
  -3   2  17     1516.49     1619.41     66.41 o 
  -2   2  17        7.48        4.01     36.48 o 
  -1   2  17     2360.68     2400.84     81.06 o 
   0   2  17       16.65       44.25     38.97 o 
   1   2  17     5339.97     5020.67    142.97 o 
   2   2  17      864.65      954.07     74.90 o 
   3   2  17      190.73      210.92     56.89 o 
   4   2  17       68.34      202.72     77.84 o 
   5   2  17     6128.63     5862.45    241.28 o 
   6   2  17     2323.21     2313.73    128.69 o 
   7   2  17      114.69      171.07     52.40 o 
   8   2  17      976.94      924.93    102.02 o 
   9   2  17      516.71      524.85     52.35 o 
  10   2  17     2438.70     2656.13    107.28 o 
  11   2  17      600.80      641.43     50.07 o 
 -14   3  17     6692.05     7115.66    253.45 o 
 -13   3  17       19.29       58.55     48.57 o 
 -12   3  17     7313.83     7600.96    352.96 o 
 -11   3  17      865.14      974.46     67.72 o 
 -10   3  17     1514.36     1478.40     98.59 o 
  -9   3  17     1196.45     1179.91     71.72 o 
  -8   3  17    10176.54    10021.97    175.12 o 
  -7   3  17       38.91      118.33     41.59 o 
  -6   3  17     3107.86     3225.80     89.33 o 
  -5   3  17     2072.45     1995.87     73.99 o 
  -4   3  17     3561.47     3300.78     97.92 o 
  -3   3  17     6718.05     6272.60    121.49 o 
  -2   3  17      823.01      818.51     51.74 o 
  -1   3  17     7004.01     6550.77    164.55 o 
   0   3  17       30.07       65.01     40.54 o 
   1   3  17      200.28      222.04     50.29 o 
   2   3  17     1672.69     1715.30     96.09 o 
   3   3  17     6283.99     6277.73    219.37 o 
   4   3  17     7956.51     7575.20    246.01 o 
   5   3  17      775.67      717.73     65.80 o 
   6   3  17      836.27      759.50     61.98 o 
   7   3  17      217.97      236.94     34.98 o 
   8   3  17     1735.74     1661.04     87.36 o 
   9   3  17     2161.06     2201.40     97.81 o 
  10   3  17     6903.34     7327.90    148.05 o 
  11   3  17     1100.38     1089.17     49.72 o 
 -13   4  17     3806.08     4192.26    134.42 o 
 -12   4  17      982.15     1021.86     97.33 o 
 -11   4  17      702.08      670.74     56.94 o 
 -10   4  17     2583.90     2731.68    100.29 o 
  -9   4  17      574.97      679.06     48.75 o 
  -8   4  17      312.16      372.05     47.44 o 
  -7   4  17    11225.78    10923.73    189.21 o 
  -6   4  17     2616.73     2474.49     84.37 o 
  -5   4  17     4606.28     4746.16    126.17 o 
  -4   4  17      496.78      534.67     55.72 o 
  -3   4  17      189.33      176.00     48.19 o 
  -2   4  17     5272.22     5195.71    159.34 o 
  -1   4  17     1473.85     1427.82     72.87 o 
   0   4  17     4730.96     4682.75    135.93 o 
   1   4  17     6281.85     6400.28    182.89 o 
   2   4  17     3018.31     2975.07    138.51 o 
   3   4  17     6262.67     6233.65    208.70 o 
   4   4  17     3993.78     3964.40    156.55 o 
   5   4  17        7.15      -37.34     37.34 o 
   6   4  17      171.60      176.23     38.24 o 
   7   4  17     7216.27     7076.21    147.32 o 
   8   4  17     4188.21     4311.01    124.30 o 
   9   4  17     6174.90     5936.10    267.79 o 
  10   4  17     1020.02     1120.65    146.65 o 
 -12   5  17        2.99       -6.23     32.90 o 
 -11   5  17     2564.48     2731.64     98.20 o 
 -10   5  17       97.20       51.35     58.21 o 
  -9   5  17       36.68       78.54     48.25 o 
  -8   5  17      571.65      546.26     51.96 o 
  -7   5  17      804.07      876.85     65.23 o 
  -6   5  17     6487.82     6214.25    154.87 o 
  -5   5  17     1864.23     1972.37     88.08 o 
  -4   5  17     6168.92     6112.38    153.81 o 
  -3   5  17      502.63      512.81     55.28 o 
  -2   5  17      512.22      528.72     65.52 o 
  -1   5  17      405.72      359.40    125.13 o 
   0   5  17    24963.86    24379.09    609.88 o 
   1   5  17        0.63      -14.89     35.22 o 
   2   5  17     7265.91     7147.16    186.83 o 
   3   5  17      356.47      377.17     57.84 o 
   4   5  17      992.21     1095.66     69.56 o 
   5   5  17       98.10       76.81     40.64 o 
   6   5  17     7915.13     8315.53    184.94 o 
   7   5  17     2650.91     2807.73    108.80 o 
   8   5  17     4698.87     4523.76    120.25 o 
 -11   6  17       73.10       49.41     94.05 o 
 -10   6  17      425.84      390.53    127.52 o 
  -9   6  17     4268.64     4099.14    160.41 o 
  -8   6  17      602.91      726.81     91.28 o 
  -7   6  17      267.93      367.11     70.90 o 
  -6   6  17     2114.77     1854.37    111.19 o 
  -5   6  17     2823.98     3038.73    140.66 o 
  -4   6  17     2874.65     2836.03    111.41 o 
  -3   6  17     1822.98     1882.23    108.88 o 
  -2   6  17     9114.24     9425.14    292.21 o 
  -1   6  17     5359.34     5242.06    200.94 o 
   0   6  17     4625.35     4429.02    388.94 o 
   1   6  17     9219.83     9345.85    280.19 o 
   2   6  17     4068.97     4043.97    158.94 o 
   3   6  17      311.43      362.82     37.39 o 
   4   6  17     9043.15     8711.53    186.38 o 
   5   6  17     4685.24     4759.04    132.20 o 
   6   6  17     1037.16     1005.53     79.34 o 
   7   6  17     1143.67     1103.61     55.94 o 
   8   6  17     1370.77     1404.32     97.23 o 
 -10   7  17       12.56       61.95     47.18 o 
  -9   7  17      896.51      930.98     60.46 o 
  -8   7  17       95.35       64.47     42.50 o 
  -7   7  17     7459.56     7514.44    168.02 o 
  -6   7  17      490.69      639.90     60.01 o 
  -5   7  17       12.15      -34.17     45.16 o 
  -4   7  17      119.40       57.80     47.90 o 
  -3   7  17    11919.85    12310.30    391.33 o 
  -2   7  17      176.22      203.16     72.53 o 
  -1   7  17    19497.79    19840.31    494.05 o 
   0   7  17       22.81       50.31     43.99 o 
   1   7  17        8.56       12.18     37.14 o 
   2   7  17      568.48      554.18     69.01 o 
   3   7  17    10993.70    10920.45    321.46 o 
   4   7  17       32.53       12.75     58.98 o 
   5   7  17     4517.71     4385.12    205.63 o 
   6   7  17     1208.11     1060.02    102.02 o 
   7   7  17     1278.29     1436.20    105.20 o 
  -8   8  17      745.32      719.25     49.35 o 
  -7   8  17     1000.06     1059.54     57.12 o 
  -6   8  17      150.52      176.04     41.02 o 
  -5   8  17     4665.61     5158.71    162.66 o 
  -4   8  17      829.79      809.93     71.43 o 
  -3   8  17     3135.84     3322.94    152.78 o 
  -2   8  17     1523.09     1660.48    137.25 o 
  -1   8  17     3904.60     3944.34    439.95 o 
   0   8  17      474.59      522.89    145.85 o 
   1   8  17    12780.48    13403.32    375.39 o 
   2   8  17      276.61      315.24     61.92 o 
   3   8  17      697.04      728.46    117.96 o 
   5   8  17     5550.88     5873.93    237.51 o 
   6   8  17       65.19      137.08     58.98 o 
  -6   9  17     3870.16     3977.06    191.28 o 
  -5   9  17      321.38      384.62     69.15 o 
  -4   9  17     3017.57     2956.76    137.16 o 
  -3   9  17      443.15      447.92    105.20 o 
  -2   9  17      566.00      580.22    109.99 o 
  -1   9  17     4594.85     5008.38    267.79 o 
   0   9  17     6713.62     7015.24    328.37 o 
   1   9  17       19.20       81.29     81.29 o 
   2   9  17     2766.07     3130.64    192.88 o 
 -14   0  18      716.44      621.66    100.42 o 
 -12   0  18    13908.69    14032.08    540.37 o 
 -10   0  18     2039.64     1905.40    213.60 o 
  -8   0  18      148.44      240.43     89.63 o 
  -6   0  18     4775.70     4389.08    270.98 o 
  -4   0  18        2.74      -70.46    219.97 o 
  -2   0  18       94.31       47.23     87.38 o 
   0   0  18     7527.22     7208.12    384.16 o 
   2   0  18     1138.96     1095.09    129.11 o 
   4   0  18      570.48      543.56     89.26 o 
   6   0  18    22280.55    21814.04    667.89 o 
   8   0  18     2841.05     2552.01    167.37 o 
  10   0  18    12497.10    13526.78    435.16 o 
 -14   1  18     8641.43     9637.39    334.74 o 
 -13   1  18     2368.86     2423.75    126.80 o 
 -12   1  18      203.32      144.21     59.97 o 
 -11   1  18     6451.85     6090.47    167.91 o 
 -10   1  18     3034.73     3245.94    129.17 o 
  -9   1  18      966.04      914.48     84.01 o 
  -8   1  18     2269.45     2123.32    130.91 o 
  -7   1  18      578.57      684.37     94.03 o 
  -6   1  18     3628.39     3830.27    142.61 o 
  -5   1  18     3549.48     3419.04    134.04 o 
  -4   1  18      542.13      595.27     76.91 o 
  -3   1  18      381.70      502.60     74.38 o 
  -2   1  18      444.87      521.36     60.86 o 
  -1   1  18     1223.43     1199.47     82.23 o 
   0   1  18      113.56      179.64     65.15 o 
   1   1  18     1416.70     1302.31    130.71 o 
   2   1  18     2423.87     2498.73    106.24 o 
   3   1  18      240.27      325.15     53.16 o 
   4   1  18     3376.20     3269.58    112.65 o 
   5   1  18    10015.57     9570.45    241.55 o 
   6   1  18     3915.02     3783.49    185.70 o 
   7   1  18     1017.47      842.83     62.47 o 
   8   1  18    15959.04    16433.46    395.99 o 
   9   1  18      521.04      565.22    119.55 o 
  10   1  18     4025.00     4260.79    164.56 o 
  11   1  18     4748.20     4825.23    124.98 o 
 -14   2  18      759.91      693.39     97.23 o 
 -13   2  18     6761.35     7240.04    208.12 o 
 -12   2  18      776.95      861.57     71.81 o 
 -11   2  18      311.96      337.49     60.50 o 
 -10   2  18        6.94      -23.03     53.39 o 
  -9   2  18     3464.91     3487.97    133.73 o 
  -8   2  18      800.94      984.24     85.43 o 
  -7   2  18       91.47      158.15     61.56 o 
  -6   2  18     2574.27     2566.35     95.42 o 
  -5   2  18      495.64      516.94     44.60 o 
  -4   2  18     1111.39     1279.85     58.87 o 
  -3   2  18      147.37      252.53     41.55 o 
  -2   2  18     1431.52     1724.86     78.83 o 
  -1   2  18      961.19     1081.66     69.86 o 
   0   2  18       73.83      214.63     45.81 o 
   1   2  18     5724.22     5594.05    195.59 o 
   2   2  18     6906.73     6591.63    270.98 o 
   3   2  18     6088.30     6252.09    163.61 o 
   4   2  18       17.78       21.44     35.66 o 
   5   2  18       31.85      -15.13     40.83 o 
   6   2  18     1534.19     1562.54     84.25 o 
   7   2  18     6079.65     5964.58    173.53 o 
   8   2  18      329.83      333.15     66.95 o 
   9   2  18    12201.19    12528.10    239.10 o 
  10   2  18      804.35      844.30     66.95 o 
  11   2  18      205.91      186.91     26.53 o 
 -13   3  18     2779.64     2735.62    123.54 o 
 -12   3  18     3547.05     3525.86    118.84 o 
 -11   3  18     6589.20     6700.20    254.60 o 
 -10   3  18       97.20       67.98     48.75 o 
  -9   3  18      117.47      145.07     46.11 o 
  -8   3  18     4104.79     4061.32    117.27 o 
  -7   3  18      176.61      185.36     43.06 o 
  -6   3  18     6961.51     6669.24    128.41 o 
  -5   3  18      137.99      152.31     40.86 o 
  -4   3  18     3538.87     3432.44     98.97 o 
  -3   3  18     1391.32     1409.69     56.58 o 
  -2   3  18     2273.97     2095.10     73.68 o 
  -1   3  18      486.04      515.28     55.03 o 
   0   3  18     6047.19     5746.81    132.71 o 
   1   3  18     1395.21     1562.24     86.76 o 
   2   3  18     2724.82     2774.07    114.08 o 
   3   3  18     1893.75     2030.71    121.13 o 
   4   3  18      489.67      511.61     42.27 o 
   5   3  18     1788.40     1540.57    150.93 o 
   6   3  18      206.02      291.27     37.66 o 
   7   3  18     2207.95     2279.47     89.73 o 
   8   3  18     4791.59     4598.93     84.80 o 
   9   3  18     2356.44     2088.15     89.26 o 
  10   3  18      215.64      242.29     66.95 o 
 -13   4  18       20.98      154.62     73.32 o 
 -12   4  18     1856.08     2104.10     95.15 o 
 -11   4  18     2974.71     3024.50    110.68 o 
 -10   4  18     3344.95     3356.83    104.90 o 
  -9   4  18     1488.61     1606.50     74.47 o 
  -8   4  18     4122.79     3915.35    123.14 o 
  -7   4  18     8017.95     8143.43    153.09 o 
  -6   4  18      237.66      230.11     44.57 o 
  -5   4  18    13304.18    12878.96    231.42 o 
  -4   4  18     3859.71     3779.39    109.77 o 
  -3   4  18      127.57      152.09     46.54 o 
  -2   4  18     1142.71     1277.84     82.90 o 
  -1   4  18     6473.96     6140.01    138.84 o 
   0   4  18      854.33     1008.51     61.87 o 
   1   4  18     4649.29     4610.76    148.01 o 
   2   4  18     1920.51     1891.25    157.01 o 
   3   4  18     3319.56     3288.03    140.30 o 
   4   4  18     4432.06     4320.96    240.55 o 
   5   4  18     3622.07     3804.54    117.94 o 
   6   4  18     5493.67     5509.11    126.44 o 
   7   4  18      222.06      185.11     28.98 o 
   8   4  18       54.01       -6.38     46.23 o 
 -12   5  18      588.97      572.25    109.99 o 
 -11   5  18        9.01       21.74     32.54 o 
 -10   5  18     2598.58     2895.20    100.69 o 
  -9   5  18     4252.71     4390.06    116.93 o 
  -8   5  18       90.19      115.62     38.62 o 
  -7   5  18     4709.81     4746.01    127.28 o 
  -6   5  18       57.98      138.83     46.47 o 
  -5   5  18     1874.57     1833.21    156.22 o 
  -4   5  18       51.07       54.23     42.95 o 
  -3   5  18     9958.14     9910.66    206.34 o 
  -2   5  18      272.28      450.64     94.57 o 
  -1   5  18     6476.33     6188.16    225.95 o 
   0   5  18       38.54       52.45     66.54 o 
   1   5  18     6412.42     6187.24    176.00 o 
   2   5  18     3815.25     3910.90    262.21 o 
   3   5  18     7173.08     7564.22    214.12 o 
   4   5  18     1652.26     1555.49     77.08 o 
   5   5  18     2722.78     2565.47     80.53 o 
   6   5  18      950.94      754.23     57.38 o 
   7   5  18     2327.76     2399.85     97.89 o 
   8   5  18     1210.80     1287.96     86.08 o 
 -11   6  18     2131.24     2008.45    168.97 o 
 -10   6  18      136.99      183.31    100.42 o 
  -9   6  18      134.46      229.54    114.77 o 
  -8   6  18     5935.43     5890.97    170.67 o 
  -7   6  18     7174.28     7231.81    202.20 o 
  -6   6  18        9.84       68.47     48.87 o 
  -5   6  18     7658.72     7812.74    181.68 o 
  -4   6  18     1875.67     1897.60     91.43 o 
  -3   6  18        7.28      -39.60     52.06 o 
  -2   6  18     3923.89     3942.95    169.79 o 
  -1   6  18     8991.99     9344.39    520.44 o 
   0   6  18      772.88      964.21     91.65 o 
   1   6  18    13058.43    13136.68    352.74 o 
   2   6  18     4199.91     4555.29    140.26 o 
   3   6  18      327.69      319.34     48.39 o 
   4   6  18     1191.05     1431.42    149.84 o 
   5   6  18     1877.40     1910.15    102.55 o 
   7   6  18     1942.88     1815.58    111.58 o 
   8   6  18      750.39      774.69     60.57 o 
  -9   7  18      397.31      344.67     57.80 o 
  -8   7  18      769.80      851.32     53.16 o 
  -7   7  18       67.78       29.36     40.15 o 
  -6   7  18    19162.73    19267.68    339.05 o 
  -5   7  18     1394.72     1438.16     75.40 o 
  -4   7  18     4241.54     4315.44    135.95 o 
  -3   7  18     2279.09     2330.88    105.30 o 
  -2   7  18     6237.22     6730.95    213.39 o 
  -1   7  18      515.77      590.80     68.90 o 
   0   7  18    13868.27    14585.35    368.99 o 
   1   7  18      252.54      290.38     38.74 o 
   2   7  18      952.69     1057.39     93.06 o 
   3   7  18     1065.95     1021.76    117.96 o 
   4   7  18     2244.00     2512.16    162.59 o 
   5   7  18      208.69      124.33     66.95 o 
   6   7  18     2675.95     2829.37    143.46 o 
  -7   8  18     2487.93     2483.86     79.12 o 
  -6   8  18      277.62      252.01     48.78 o 
  -5   8  18     2836.06     2823.79     84.02 o 
  -4   8  18     6428.06     6602.76    157.49 o 
  -3   8  18       66.24       80.13     32.04 o 
  -2   8  18     8627.44     8983.85    412.85 o 
  -1   8  18     1799.05     2196.55    194.47 o 
   0   8  18      434.62      554.72    119.55 o 
   1   8  18     2645.62     2866.03    204.03 o 
   2   8  18     8890.38     9667.68    403.28 o 
   4   8  18     1900.87     2030.77    133.90 o 
  -2   9  18      747.48      769.91    106.80 o 
  -1   9  18      784.19      704.55    103.61 o 
   0   9  18     2253.00     2064.24    154.62 o 
 -13   0  19      234.68      162.59     84.48 o 
 -11   0  19     1321.34     1233.27    188.09 o 
  -9   0  19     1752.19     1844.11    147.42 o 
  -7   0  19     1283.35     1198.98    129.07 o 
  -5   0  19     3629.11     3359.27    190.34 o 
  -3   0  19     2619.23     2494.51    167.95 o 
  -1   0  19     1231.46     1558.94    200.85 o 
   1   0  19    26034.43    24810.78    808.16 o 
   3   0  19    18318.13    18424.51    470.42 o 
   5   0  19      611.90      650.36     81.29 o 
   7   0  19    15017.31    14529.41    513.27 o 
   9   0  19     7004.33     6889.32    259.82 o 
 -13   1  19     1878.07     1796.93     82.92 o 
 -12   1  19       11.77       36.76     69.48 o 
 -11   1  19      124.27      243.86     55.32 o 
 -10   1  19      327.50      335.22     61.37 o 
  -9   1  19     1158.50     1177.63     96.40 o 
  -8   1  19       31.33       -3.92     56.27 o 
  -7   1  19      583.17      543.97     80.53 o 
  -6   1  19       28.53        4.80     57.20 o 
  -5   1  19     1366.42     1580.87    101.25 o 
  -4   1  19      994.37     1204.83     93.85 o 
  -3   1  19       78.49       59.56     60.68 o 
  -2   1  19      244.46      259.81     54.95 o 
  -1   1  19     6463.93     6133.33    165.20 o 
   0   1  19     2117.95     2211.04    134.91 o 
   1   1  19     1616.51     1703.26    133.10 o 
   2   1  19    10745.54    10615.88    244.09 o 
   3   1  19     8139.42     7995.46    194.11 o 
   4   1  19       93.64       68.25     39.62 o 
   5   1  19    13078.53    12645.37    400.89 o 
   6   1  19     1918.39     1899.53     95.75 o 
   7   1  19       57.26       84.48     68.54 o 
   8   1  19     7144.37     7514.17    286.92 o 
   9   1  19     8174.22     8525.54    213.09 o 
  10   1  19      379.61      383.52     39.40 o 
 -13   2  19      951.56      887.84     66.63 o 
 -12   2  19     2260.50     2369.11     98.02 o 
 -11   2  19      826.02      880.01     65.32 o 
 -10   2  19      287.16      337.06     52.36 o 
  -9   2  19        4.80       -8.27     54.78 o 
  -8   2  19      297.45      379.01     67.02 o 
  -7   2  19     2075.30     2087.39     91.74 o 
  -6   2  19     1721.06     1669.74     82.06 o 
  -5   2  19      272.82      363.38     56.33 o 
  -4   2  19      252.47      255.40     37.24 o 
  -3   2  19     3212.04     3071.97     82.80 o 
  -2   2  19     1616.95     1750.30     79.49 o 
  -1   2  19     2202.20     2260.13     83.95 o 
   0   2  19     4426.79     4407.06    114.47 o 
   1   2  19       22.17       26.13     62.96 o 
   2   2  19     2041.59     2112.90    108.77 o 
   3   2  19      686.55      794.39     73.13 o 
   4   2  19     7452.11     7513.76    192.23 o 
   5   2  19      676.93      634.39     59.60 o 
   6   2  19     7481.83     7358.66    177.48 o 
   7   2  19      606.63      661.24     54.68 o 
   8   2  19     3473.82     3311.00     91.57 o 
   9   2  19        2.79       28.22     21.71 o 
  10   2  19     9434.84     9468.42    318.80 o 
 -12   3  19     1312.42     1496.27    246.27 o 
 -11   3  19     3472.14     3474.78    118.65 o 
 -10   3  19     2034.30     2223.78     98.70 o 
  -9   3  19     3201.86     3433.36    115.20 o 
  -8   3  19      205.61      230.25     53.53 o 
  -7   3  19     5465.26     5390.88    150.73 o 
  -6   3  19      219.73      224.23     43.39 o 
  -5   3  19     5249.98     5186.38    117.92 o 
  -4   3  19     2636.41     2442.15     84.87 o 
  -3   3  19     2755.65     2864.79     91.14 o 
  -2   3  19     3561.69     3590.14     96.66 o 
  -1   3  19      665.05      697.31     52.91 o 
   0   3  19     2356.92     2473.40     88.85 o 
   1   3  19     1981.53     2120.40     87.46 o 
   2   3  19    10532.61    10748.42    444.73 o 
   3   3  19     3049.62     3016.14    112.55 o 
   4   3  19     3229.17     3355.36    116.36 o 
   5   3  19     1576.26     1432.81     98.86 o 
   6   3  19     6144.98     6219.72    201.41 o 
   7   3  19       20.92       42.64     30.34 o 
   9   3  19     3753.21     3704.48    181.72 o 
 -12   4  19       14.55       44.99     32.81 o 
 -11   4  19       85.47       94.11     39.77 o 
 -10   4  19     5332.36     5373.93    133.62 o 
  -9   4  19     1661.97     1737.46     79.28 o 
  -8   4  19     5630.36     5714.19    166.34 o 
  -7   4  19     3333.14     3467.43     96.11 o 
  -6   4  19     1033.28     1114.02     63.69 o 
  -5   4  19     1766.18     1906.00     79.41 o 
  -4   4  19     7172.99     7253.94    154.56 o 
  -3   4  19        1.14       80.57     41.75 o 
  -2   4  19     1585.57     1556.29    173.08 o 
  -1   4  19     3715.34     3595.44    120.73 o 
   0   4  19     1671.36     1734.17     83.49 o 
   1   4  19    10418.61    10219.76    209.38 o 
   2   4  19     3533.25     3627.47    142.31 o 
   3   4  19     2528.52     2501.61    116.08 o 
   4   4  19      980.20      936.55     61.56 o 
   5   4  19       31.42       53.30     34.64 o 
   6   4  19      344.01      371.22     36.07 o 
   7   4  19     2096.62     2324.07    125.93 o 
 -11   5  19        8.91       89.26     87.67 o 
 -10   5  19      489.13      259.82    105.20 o 
  -9   5  19      266.63      340.77     56.44 o 
  -8   5  19     9883.04    10126.86    225.01 o 
  -7   5  19      365.91      397.51     44.75 o 
  -6   5  19    14994.86    15052.34    277.55 o 
  -5   5  19      167.23      176.22     41.89 o 
  -4   5  19     1073.40     1080.50     67.18 o 
  -3   5  19       81.69      -12.63     78.11 o 
  -2   5  19     8806.10     8165.17    314.25 o 
  -1   5  19     3823.19     3802.16    141.47 o 
   0   5  19    12185.38    11828.87    338.00 o 
   1   5  19       49.05       62.17     61.01 o 
   2   5  19      539.22      543.56     87.67 o 
   3   5  19     2235.06     2067.41    164.98 o 
   4   5  19     1216.88     1243.29     72.70 o 
   5   5  19     3460.75     3283.78     79.06 o 
   6   5  19        5.51       -1.59     57.38 o 
   7   5  19       24.59       43.04     47.82 o 
 -10   6  19     6283.20     6058.83    301.27 o 
  -9   6  19      116.76       88.04     57.45 o 
  -8   6  19     3619.10     3661.44     95.99 o 
  -7   6  19     6186.67     6376.36    196.58 o 
  -6   6  19     2544.11     2614.40     97.59 o 
  -5   6  19       48.83      113.80     47.69 o 
  -4   6  19    12727.45    12451.11    246.54 o 
  -3   6  19     2489.71     2448.96    126.75 o 
  -2   6  19     1168.79     1191.30     82.28 o 
  -1   6  19     4234.86     4638.06    146.26 o 
   0   6  19       95.37      216.77    104.41 o 
   1   6  19       78.20      149.62     51.45 o 
   2   6  19     3441.03     3266.26    188.89 o 
   3   6  19      736.63      769.00     53.29 o 
   4   6  19      971.51      722.09     95.64 o 
   5   6  19      228.61      269.39     70.14 o 
   6   6  19      190.77      159.40     57.38 o 
   7   6  19     1034.14     1063.21     76.51 o 
  -8   7  19      306.39      305.32    127.52 o 
  -7   7  19      684.74      688.28     47.69 o 
  -6   7  19     2151.41     2256.64     80.80 o 
  -5   7  19    13160.65    13991.40    256.31 o 
  -4   7  19      933.99      916.90     66.38 o 
  -3   7  19     9347.99    10175.06    228.52 o 
  -2   7  19      190.76      143.34     45.68 o 
  -1   7  19       26.25       37.32     38.40 o 
   0   7  19      169.75      102.95     35.60 o 
   1   7  19     5078.93     5217.20    282.14 o 
   2   7  19      172.45      200.85     92.45 o 
   4   7  19       37.46       33.47     60.57 o 
   5   7  19      222.40      245.48     60.57 o 
  -5   8  19     1498.68     1576.33    216.79 o 
  -4   8  19     1798.48     1876.32    106.44 o 
  -3   8  19     1733.75     1928.14    112.29 o 
  -2   8  19      194.79      214.23     66.95 o 
  -1   8  19     6840.01     7236.46    223.61 o 
   0   8  19        6.21       35.07     82.89 o 
   1   8  19      157.63      258.23     86.08 o 
 -12   0  20      534.41      482.98     75.12 o 
 -10   0  20        6.62      -41.22     68.86 o 
  -8   0  20     1572.92     1480.51    170.56 o 
  -6   0  20     1162.29     1154.80    129.74 o 
  -4   0  20     5770.05     5641.65    241.25 o 
  -2   0  20     9235.28     8859.72    372.20 o 
   0   0  20     3351.49     3498.85    202.44 o 
   2   0  20    16373.45    16039.80    418.63 o 
   4   0  20    10033.74     9949.82    350.68 o 
   8   0  20     5243.38     5390.94    223.16 o 
 -12   1  20       33.46       54.02     46.71 o 
 -11   1  20      140.12      177.69     51.29 o 
 -10   1  20      371.08      402.61     60.85 o 
  -9   1  20      249.61      250.98     59.51 o 
  -8   1  20       64.85       80.34     58.95 o 
  -7   1  20     2018.11     2149.72    110.31 o 
  -6   1  20     2754.61     2699.27    122.43 o 
  -5   1  20      532.87      548.80     77.12 o 
  -4   1  20     3882.14     4016.91    144.40 o 
  -3   1  20     4725.14     4895.98    133.61 o 
  -2   1  20      570.86      662.87     64.02 o 
  -1   1  20     1736.90     1859.73     91.17 o 
   0   1  20     7245.72     7217.91    251.06 o 
   1   1  20       30.30       79.34     44.40 o 
   2   1  20     5955.41     5865.54    158.04 o 
   3   1  20     5298.03     5129.50    140.14 o 
   4   1  20      442.35      510.58     52.34 o 
   5   1  20     1784.67     1514.80    189.47 o 
   6   1  20    14254.40    13957.16    431.98 o 
   7   1  20      379.60      370.32     56.67 o 
   8   1  20     2369.46     2360.76     85.31 o 
   9   1  20     4359.32     4305.21     90.94 o 
 -12   2  20     1440.00     1472.78     74.32 o 
 -11   2  20        4.11       84.51     40.07 o 
 -10   2  20     1794.77     1803.42     75.74 o 
  -9   2  20       49.12       86.79     43.14 o 
  -8   2  20      266.81      192.76     48.48 o 
  -7   2  20      870.10      944.94     66.97 o 
  -6   2  20     3876.28     4104.06    118.80 o 
  -5   2  20    10446.88    10594.35    208.56 o 
  -4   2  20      265.26      284.32     38.38 o 
  -3   2  20     3974.17     3873.46     99.73 o 
  -2   2  20     2090.02     1948.99     79.92 o 
  -1   2  20     4318.20     4253.21    133.32 o 
   0   2  20      123.53      154.38     52.94 o 
   1   2  20    23250.47    22540.48    534.02 o 
   2   2  20       48.27      140.55     40.93 o 
   3   2  20     1759.86     1854.84    110.30 o 
   4   2  20      845.14      739.96     62.10 o 
   5   2  20    15442.22    15207.05    267.98 o 
   6   2  20      110.73      147.38     27.00 o 
   7   2  20    12911.23    13598.51    446.32 o 
   8   2  20       58.40       60.17     31.78 o 
   9   2  20       76.31       22.32     49.41 o 
 -12   3  20     3039.30     3130.35    132.93 o 
 -11   3  20      583.54      577.65     53.34 o 
 -10   3  20      398.08      485.45     51.68 o 
  -9   3  20      204.70      272.57     48.52 o 
  -8   3  20     7198.55     7363.65    174.30 o 
  -7   3  20     1306.49     1466.56     80.57 o 
  -6   3  20     6736.55     6652.20    151.30 o 
  -5   3  20     2686.07     2779.43    109.03 o 
  -4   3  20      327.42      391.02     47.19 o 
  -3   3  20     5364.11     5189.79    124.58 o 
  -2   3  20      237.61      290.43     34.25 o 
  -1   3  20     7114.19     7078.40    153.29 o 
   0   3  20     2827.93     2724.97     98.74 o 
   1   3  20     1105.38     1057.41     69.53 o 
   2   3  20      936.34      771.50    103.61 o 
   3   3  20    12753.72    12560.64    269.85 o 
   4   3  20     1069.60      991.32     64.09 o 
   5   3  20     2231.74     2424.59    116.45 o 
   6   3  20      957.96     1079.56     89.89 o 
   7   3  20      115.82      117.96     38.26 o 
 -11   4  20      559.88      694.36     95.66 o 
 -10   4  20     2336.39     2380.98     80.51 o 
  -9   4  20     4487.78     4453.56    129.05 o 
  -8   4  20     2887.26     2884.83    127.46 o 
  -7   4  20     6172.88     6238.30    152.56 o 
  -6   4  20       19.84       26.38     42.32 o 
  -5   4  20       22.57       17.74     38.02 o 
  -4   4  20     5951.48     6104.23    147.13 o 
  -3   4  20     3015.24     3295.98    104.80 o 
  -2   4  20     4361.62     4234.21    127.35 o 
  -1   4  20        4.57       48.96     72.77 o 
   0   4  20        4.06       78.17     68.13 o 
   1   4  20     4932.74     4806.82    163.98 o 
   2   4  20     4354.16     4236.56    234.32 o 
   3   4  20       13.99        3.28     34.09 o 
   4   4  20     2357.33     2380.78     84.74 o 
   5   4  20     5991.64     5987.95    206.07 o 
   6   4  20      489.89      487.56     37.40 o 
   7   4  20     3734.69     3739.55    140.27 o 
 -10   5  20        5.48       44.63     82.89 o 
  -9   5  20     5141.99     5065.15    199.78 o 
  -8   5  20      843.85      748.46     97.26 o 
  -7   5  20     1166.73     1195.84    118.75 o 
  -6   5  20      691.81      686.17     68.66 o 
  -5   5  20     5487.19     5727.61    172.43 o 
  -4   5  20      218.47      302.01     92.98 o 
  -3   5  20      652.04      771.90     86.13 o 
  -2   5  20       53.06        0.90     49.43 o 
  -1   5  20     1148.77     1204.44     83.51 o 
   0   5  20     3279.36     3149.83    118.45 o 
   1   5  20     4640.86     4634.26    140.33 o 
   2   5  20     1884.63     2091.34    135.49 o 
   3   5  20      242.64      267.79     58.98 o 
   4   5  20      122.71       95.97     57.38 o 
   5   5  20      128.55      133.90     62.17 o 
   6   5  20     5026.11     4966.94    192.88 o 
  -8   6  20      108.75      154.40     46.39 o 
  -7   6  20    13361.35    13285.02    292.67 o 
  -6   6  20     5331.23     5694.90    132.23 o 
  -5   6  20      453.50      560.98     54.15 o 
  -4   6  20     1171.71     1188.40     75.38 o 
  -3   6  20     1033.39     1170.58     80.16 o 
  -2   6  20     1400.34     1570.73     93.70 o 
  -1   6  20     1393.25     1386.46     85.36 o 
   0   6  20     2115.51     2418.06     96.28 o 
   1   6  20     1755.64     1794.90     85.67 o 
   2   6  20       13.98       25.50     35.07 o 
   3   6  20       27.89       -3.19     66.95 o 
   4   6  20       41.88      168.97     65.35 o 
   5   6  20      506.90      497.33     66.95 o 
  -6   7  20     5944.38     6257.53    128.02 o 
  -5   7  20       21.89       68.15     36.21 o 
  -4   7  20     1135.04     1251.30     65.18 o 
  -3   7  20       94.19      151.91     39.36 o 
  -2   7  20     3333.97     3429.98    102.36 o 
  -1   7  20       70.83       65.32     29.13 o 
   0   7  20       12.66       43.32     57.19 o 
   1   7  20       15.61       24.65     82.89 o 
   3   7  20        3.64      -11.16     58.98 o 
 -11   0  21     3144.77     3004.42    141.68 o 
  -9   0  21       16.18        5.61     70.39 o 
  -7   0  21     4225.89     4653.76    212.86 o 
  -5   0  21    16001.77    16583.38    477.11 o 
  -3   0  21      238.80      339.19     97.89 o 
  -1   0  21    10264.26    10015.17    388.94 o 
   1   0  21    25556.40    25259.38    604.61 o 
   3   0  21     2076.48     2084.45    108.96 o 
   7   0  21      594.01      549.93     78.11 o 
 -11   1  21        6.84        8.25     34.73 o 
 -10   1  21      265.08      306.39     44.91 o 
  -9   1  21      636.72      785.34    101.01 o 
  -8   1  21     2498.10     2559.59    112.22 o 
  -7   1  21     2350.09     2432.53    121.48 o 
  -6   1  21     5029.23     5634.57    166.45 o 
  -5   1  21     1302.56     1328.32     56.26 o 
  -4   1  21     1018.07     1124.52     60.14 o 
  -3   1  21     6161.65     6278.90    132.68 o 
  -2   1  21     4596.89     4405.58    117.70 o 
  -1   1  21      554.20      643.04     74.29 o 
   0   1  21     6664.71     6495.73    169.90 o 
   1   1  21     6749.13     6761.16    170.28 o 
   2   1  21     4347.83     4231.25    112.02 o 
   3   1  21    10358.58    10355.27    219.44 o 
   4   1  21     1111.80     1146.97     79.02 o 
   5   1  21       12.44       54.90     32.49 o 
   6   1  21     4726.27     4864.92    218.38 o 
   7   1  21     2831.24     2913.01    107.77 o 
   8   1  21     2402.20     2286.46     80.74 o 
 -11   2  21      672.15      672.36     76.57 o 
 -10   2  21     1614.80     1687.13     67.68 o 
  -9   2  21     1048.02     1117.17     61.39 o 
  -8   2  21     7410.38     7617.47    159.18 o 
  -7   2  21       40.05       79.98     42.89 o 
  -6   2  21        0.62       11.82     77.67 o 
  -5   2  21     2839.68     2987.74    101.16 o 
  -4   2  21    10664.50    10925.18    210.78 o 
  -3   2  21        3.29       46.91     29.05 o 
  -2   2  21     6148.01     6222.01    148.85 o 
  -1   2  21     2149.77     2244.38     95.15 o 
   0   2  21       12.59       14.35     41.70 o 
   1   2  21       27.08       40.57     35.85 o 
   2   2  21    16066.06    15828.94    309.32 o 
   3   2  21      254.20      220.65     46.75 o 
   4   2  21     2238.19     2315.54    110.78 o 
   5   2  21     1403.15     1504.69     68.24 o 
   6   2  21      902.96      838.45     84.48 o 
   7   2  21      122.67      157.81     44.63 o 
   8   2  21     3491.92     3583.34    164.18 o 
 -11   3  21     2213.41     2323.66    119.55 o 
 -10   3  21     2916.23     3024.19     91.13 o 
  -9   3  21      375.72      398.95     47.16 o 
  -8   3  21       21.31       -5.96     42.10 o 
  -7   3  21       81.06       75.00     43.96 o 
  -6   3  21    10671.83    10916.18    204.48 o 
  -5   3  21     1896.81     2029.35    100.13 o 
  -4   3  21     7767.68     7800.44    181.28 o 
  -3   3  21      574.71      666.60     61.39 o 
  -2   3  21     4128.71     4047.44    155.10 o 
  -1   3  21     1409.21     1261.28     88.58 o 
   0   3  21    11873.00    11455.25    274.33 o 
   1   3  21      410.66      524.57    154.62 o 
   2   3  21      753.34      730.72     58.08 o 
   3   3  21     1046.00     1088.41     63.74 o 
   4   3  21     5028.73     5134.86    224.55 o 
   5   3  21     4340.00     4533.67    135.79 o 
   6   3  21     2132.85     2187.45     74.37 o 
 -10   4  21     1120.75     1199.54     65.95 o 
  -9   4  21     1256.20     1412.98    149.78 o 
  -8   4  21     2122.37     2202.86     79.29 o 
  -7   4  21     8615.41     8665.46    219.14 o 
  -6   4  21      603.81      550.17     55.91 o 
  -5   4  21     2774.56     2884.26     96.65 o 
  -4   4  21     1156.20     1050.10     71.47 o 
  -3   4  21       11.37       15.52     63.76 o 
  -2   4  21     1695.29     1496.78    173.75 o 
  -1   4  21     4812.74     4455.26    277.36 o 
   0   4  21      884.24      861.28    125.93 o 
   1   4  21     3438.40     3691.73    197.66 o 
   2   4  21     2603.36     2974.42    168.97 o 
   3   4  21      309.31      320.75     35.11 o 
   4   4  21        5.74       13.15     35.23 o 
   5   4  21     2367.46     2358.36     81.56 o 
   6   4  21     4493.16     4477.58    164.18 o 
  -9   5  21     1381.51     1253.29     97.38 o 
  -8   5  21     3433.12     3431.34    166.57 o 
  -7   5  21      908.51     1007.35    117.16 o 
  -6   5  21       53.58       75.04     69.15 o 
  -5   5  21     2514.46     2474.37    148.73 o 
  -4   5  21      659.60      787.26     82.24 o 
  -3   5  21     3216.30     3372.62    116.19 o 
  -2   5  21      125.95      167.38     49.03 o 
  -1   5  21      278.08      286.71     50.50 o 
   0   5  21      777.84      696.89    157.81 o 
   1   5  21     3833.86     4114.14    189.69 o 
   2   5  21     1640.28     1913.53     89.23 o 
   3   5  21     1758.89     1827.31     77.18 o 
   5   5  21       16.01       -9.56     44.63 o 
  -7   6  21      758.67      725.70     57.62 o 
  -6   6  21     2008.86     2257.29    108.96 o 
  -5   6  21     1451.50     1498.79     80.05 o 
  -4   6  21      876.76      897.28     76.99 o 
  -3   6  21      747.10      706.75     57.25 o 
  -2   6  21       40.64       16.64     38.49 o 
  -1   6  21     1348.02     1263.35     65.32 o 
   0   6  21      181.17      282.95     45.33 o 
   1   6  21      556.37      497.74     47.02 o 
   2   6  21      500.32      454.29     79.70 o 
  -4   7  21        3.33        1.06     31.37 o 
  -3   7  21       12.17       -7.04     24.10 o 
  -2   7  21       21.91        6.69    102.02 o 
  -1   7  21       92.11       35.07     71.73 o 
   0   7  21       90.63       98.83     73.32 o 
 -10   0  22     7470.59     8058.17    280.55 o 
  -8   0  22     3382.22     3921.77    179.67 o 
  -6   0  22     3860.71     4121.52    193.72 o 
  -4   0  22    14361.37    15067.27    434.44 o 
  -2   0  22     3289.02     3348.82    152.05 o 
   0   0  22     3125.50     3086.62    162.59 o 
   2   0  22    23806.04    23114.84   1101.46 o 
   6   0  22      252.73      317.21     68.54 o 
 -10   1  22      463.67      445.93     41.45 o 
  -9   1  22     1427.87     1429.45     85.16 o 
  -8   1  22     4703.82     4880.95    117.96 o 
  -7   1  22      701.07      698.99     55.82 o 
  -6   1  22    13597.99    14052.39    248.02 o 
  -5   1  22     7810.49     8036.19    167.92 o 
  -4   1  22       34.12      116.41     34.46 o 
  -3   1  22     2540.12     2608.06     83.81 o 
  -2   1  22    10206.18     9852.19    234.54 o 
  -1   1  22      108.38      102.42     40.60 o 
   0   1  22     4412.31     4395.97    125.36 o 
   1   1  22     3747.29     3950.39    149.21 o 
   2   1  22      214.58      281.01     34.94 o 
   3   1  22     5038.18     4757.11    147.42 o 
   4   1  22     2470.60     2535.69     85.19 o 
   5   1  22      209.12      143.46     65.35 o 
   6   1  22        3.19       13.25     36.75 o 
   7   1  22      533.45      444.96     78.90 o 
 -10   2  22       93.19       84.39     34.48 o 
  -9   2  22     2142.61     2352.24     76.36 o 
  -8   2  22      413.35      491.51     47.44 o 
  -7   2  22    10824.03    11428.61    207.26 o 
  -6   2  22      840.38      959.37     61.08 o 
  -5   2  22     7622.61     7989.90    182.77 o 
  -4   2  22     1816.86     1953.17     88.21 o 
  -3   2  22     1964.46     2009.37     88.67 o 
  -2   2  22      810.47      689.20    103.18 o 
  -1   2  22     9665.14     9775.38    342.49 o 
   0   2  22     2575.13     2639.97     87.10 o 
   1   2  22     2214.08     2122.18     73.15 o 
   2   2  22       13.62        8.04     38.27 o 
   3   2  22     1027.05     1108.97     87.06 o 
   4   2  22     1020.19     1164.49    160.20 o 
   5   2  22     2302.10     2378.91    133.90 o 
   6   2  22     1587.08     1560.54     94.05 o 
  -9   3  22     5535.06     5834.73    131.18 o 
  -8   3  22     2479.70     2734.93     88.39 o 
  -7   3  22       20.86       45.78     37.06 o 
  -6   3  22     1093.73     1195.45     64.81 o 
  -5   3  22    11857.93    12482.65    244.79 o 
  -4   3  22     1621.85     1601.28     75.24 o 
  -3   3  22     8731.94     8921.91    251.01 o 
  -2   3  22     1034.60      978.06     70.37 o 
  -1   3  22      272.65      339.52    109.99 o 
   1   3  22     6490.24     6447.60    207.35 o 
   2   3  22     2668.11     2629.78    125.57 o 
   3   3  22     1165.85     1283.18     78.80 o 
   4   3  22      132.03      168.79     54.20 o 
   5   3  22     1351.77     1379.41     60.83 o 
  -9   4  22       46.84       43.04     79.70 o 
  -8   4  22      166.90      155.74     52.87 o 
  -7   4  22     2291.20     2418.81     74.70 o 
  -6   4  22     2945.22     2992.96    123.55 o 
  -5   4  22     1221.67     1421.78     93.40 o 
  -4   4  22     3405.93     3700.52    271.78 o 
  -3   4  22     2239.76     2010.05    192.88 o 
  -2   4  22     1576.59     1914.41    184.91 o 
  -1   4  22      651.02      791.23     83.44 o 
   0   4  22        8.22       54.20     62.17 o 
   1   4  22     2509.89     2540.21    109.31 o 
   2   4  22     1211.60     1352.73     78.28 o 
   3   4  22     5987.34     6157.17    165.51 o 
   4   4  22     2432.60     2526.88     83.73 o 
   5   4  22        2.87       52.60     38.26 o 
  -7   5  22       61.36       65.35     57.48 o 
  -6   5  22     4254.96     4364.43    156.30 o 
  -5   5  22     1617.86     1744.08     88.44 o 
  -4   5  22       16.96       43.23     50.89 o 
  -3   5  22      156.89      106.75     94.05 o 
  -2   5  22     2346.65     2184.01    111.40 o 
  -1   5  22     4114.49     4046.36    151.43 o 
   0   5  22     1020.97     1038.09     81.29 o 
   1   5  22     1624.70     1839.06     82.70 o 
   2   5  22      157.80      133.21     32.58 o 
   3   5  22     2568.74     2528.10    130.71 o 
  -5   6  22      236.69      186.50     79.70 o 
  -4   6  22      485.50      484.47     53.58 o 
  -3   6  22      333.70      352.31     49.72 o 
  -2   6  22      134.56      101.66     37.69 o 
  -1   6  22      134.23      136.07     39.85 o 
   0   6  22     3422.16     3479.73    122.74 o 
  -9   0  23     4401.11     4896.58    134.49 o 
  -7   0  23     9579.71    10011.58    232.49 o 
  -5   0  23      807.21      816.60     71.32 o 
  -3   0  23     7523.73     7435.10    182.33 o 
  -1   0  23     4307.89     4148.08    242.29 o 
   1   0  23      388.76      444.81     54.22 o 
   5   0  23      467.12      366.62     68.54 o 
  -9   1  23     3102.40     3226.18     83.45 o 
  -8   1  23     4454.81     4566.10    105.97 o 
  -7   1  23     2709.37     2959.21     87.46 o 
  -6   1  23     4432.36     4413.22    109.93 o 
  -5   1  23    12518.52    13010.92    252.97 o 
  -4   1  23      152.84      185.57     50.37 o 
  -3   1  23     2262.96     2348.94     85.28 o 
  -2   1  23      700.82      818.76     47.03 o 
  -1   1  23     1562.27     1568.05     61.19 o 
   0   1  23     1218.70     1281.06     75.23 o 
   1   1  23      780.01      811.09     44.31 o 
   2   1  23      320.00      260.97     44.00 o 
   3   1  23       79.30       79.70     41.44 o 
   4   1  23       48.91      132.30     58.98 o 
   5   1  23        1.94      -39.85     44.63 o 
  -9   2  23      671.19      590.46     74.29 o 
  -8   2  23       45.20      110.45     35.10 o 
  -7   2  23      191.41      190.80     40.76 o 
  -6   2  23    11341.14    11762.73    229.35 o 
  -5   2  23      912.33      977.36     61.91 o 
  -4   2  23    11622.00    11954.02    267.90 o 
  -3   2  23     1875.66     1649.68    190.48 o 
  -2   2  23       87.23      107.57     44.48 o 
  -1   2  23       98.45       91.52     36.45 o 
   0   2  23     3179.63     3215.12    170.56 o 
   1   2  23     1524.60     1708.78    122.74 o 
   2   2  23     2350.72     2501.79    110.78 o 
   3   2  23      152.21      171.34     39.83 o 
   4   2  23        9.06       25.50     26.78 o 
   5   2  23     1178.61     1265.64     82.89 o 
  -8   3  23     7117.80     7400.47    149.07 o 
  -7   3  23        0.69       31.53     29.88 o 
  -6   3  23      585.86      704.26     47.09 o 
  -5   3  23     2325.33     2559.18     91.15 o 
  -4   3  23     6060.47     6243.70    156.62 o 
  -3   3  23     3496.75     3843.29    124.24 o 
  -2   3  23     3006.08     2743.29    200.85 o 
  -1   3  23      474.87      442.15     72.53 o 
   0   3  23      145.78      219.67     49.69 o 
   1   3  23      184.26      289.17     64.56 o 
   2   3  23      907.92     1027.86     70.93 o 
   3   3  23     4588.46     4802.17    135.13 o 
   4   3  23      152.63      136.82     36.66 o 
  -7   4  23     1406.46     1279.99    132.30 o 
  -6   4  23     3709.44     3612.93    153.28 o 
  -5   4  23      747.85      769.71    136.29 o 
  -4   4  23      132.57      117.96     86.08 o 
  -3   4  23      676.23      832.34     76.89 o 
  -2   4  23     4284.04     4523.46    159.61 o 
  -1   4  23     2602.38     2693.06    141.87 o 
   0   4  23     1817.43     1903.65    103.61 o 
   1   4  23     1828.55     1924.66     83.92 o 
   2   4  23     1421.99     1317.08     65.76 o 
   3   4  23       64.89       65.56     31.88 o 
  -4   5  23     2025.61     1992.71     95.73 o 
  -3   5  23      845.04      758.82     63.17 o 
  -2   5  23       81.91      217.41     43.63 o 
  -1   5  23      547.01      612.55     54.78 o 
   0   5  23     6405.55     6761.00    172.05 o 
   1   5  23       76.63      136.22     55.79 o 
  -6   0  24     8428.67     8671.96    241.64 o 
  -4   0  24      907.68      927.00     87.67 o 
  -2   0  24     1226.83     1340.56    105.20 o 
   0   0  24      441.25      388.94     57.38 o 
  -7   1  24      433.01      460.44     44.63 o 
  -6   1  24       69.94      107.58     43.95 o 
  -5   1  24     3003.57     3135.81     88.04 o 
  -4   1  24     3469.70     3589.19     95.29 o 
  -3   1  24       35.77        0.71     32.27 o 
  -2   1  24     1140.80     1080.00    167.37 o 
  -1   1  24       18.81      -14.72     31.02 o 
   0   1  24       61.37       88.17     29.44 o 
   1   1  24      238.37      256.64     51.01 o 
   2   1  24      577.21      513.27     52.60 o 
   3   1  24      344.50      326.77     65.35 o 
  -7   2  24     2040.63     2244.37    162.59 o 
  -6   2  24      938.39      926.54     86.32 o 
  -5   2  24      782.54      883.24     55.90 o 
  -4   2  24      574.30      664.28     46.92 o 
  -3   2  24     1854.39     1779.80     67.75 o 
  -2   2  24     1484.82     1399.84     73.57 o 
  -1   2  24     2141.59     1925.57    122.74 o 
   0   2  24       72.78       33.47     49.41 o 
   1   2  24     2219.67     2159.43     89.23 o 
   2   2  24     2267.48     2195.81     81.96 o 
   3   2  24     2149.28     2237.99    119.55 o 
  -6   3  24      674.08      616.88    102.02 o 
  -5   3  24      268.65      264.61     87.67 o 
  -4   3  24      232.75      321.99     87.67 o 
  -3   3  24     1230.96     1091.61    212.00 o 
  -2   3  24     2201.77     2210.61    101.87 o 
  -1   3  24      378.50      357.06     49.44 o 
   0   3  24     2838.66     3088.78    107.92 o 
   1   3  24      486.68      473.82     45.56 o 
  -3   4  24      114.57      168.97     70.14 o 
  -2   4  24       40.82       46.23     49.41 o 
  -1   4  24     3367.37     3626.37    159.40 o 
  -3   0  25      972.32      916.56     76.51 o 
  -1   0  25      357.03      404.88     46.23 o 
  -4   1  25        5.60       19.44     27.94 o 
  -3   1  25      273.29      330.33     66.15 o 
  -2   1  25      122.70      121.14     46.23 o 
  -1   1  25      892.59      835.26     70.14 o 
   0   1  25      376.78      328.37     44.63 o 
                                                 
